# Supplementary material for: Treacle controls the nucleolar response to rDNA breaks via TOPBP1 recruitment and ATR activation
Source: Nat Commun. 2020 Jan 8;11:123. doi: 10.1038/s41467-019-13981-x (PMC6949271; doi:10.1038/s41467-019-13981-x)
Supplement: Supplementary file 4 — Supplementary Data 1 [file 41467_2019_13981_MOESM4_ESM.xlsx]

## Sheet: TOPBP1
TOPBP1 interacting proteins identified by MS/MS
Gene names	Intensity TOPBP1_IR_01		Gene names	Intensity TOPBP1_IR_02		Gene names	Intensity TOPBP1_no_IR_01		Gene names	Intensity TOPBP1_no_IR_02		Identified in all		Only identified +IR (in both exp)		Only identified -IR (in both exp)
TOPBP1	150740000000		TOPBP1	126670000000		PRDX1	130470000000		TOPBP1	94308000000		TOPBP1		SRSF11		CARHSP1			Bait
PRDX1	105060000000		PRDX1	107410000000		TOPBP1	124840000000		PRDX1	80655000000		PRDX1		TIMM8B		UFSP2
ACTG1	89078000000		ACTG1	72628000000		ACTG1	71542000000		ACTG1	71070000000		ACTG1		CHMP1A		CPS1			TCOF1/Treacle
MIF	68727000000		HSPA1B	52785000000		EEF1A1	47977000000		MIF	63889000000		MIF		FAM195B		EDC3
HSPA1B	55087000000		EEF1A1	36642000000		HSPA1B	43022000000		HSPA1B	41814000000		HSPA1B		NUDT15		PDCD4			Known TOPBP1 interacting proteins
EEF1A1	51507000000		TUBB4B	30382000000		TUBB4B	38814000000		TUBB4B	37489000000		EEF1A1		SMNDC1		PFKFB3
TUBB4B	40629000000		HSPA8	28492000000		MIF	36567000000		EEF1A1	36872000000		TUBB4B		BCAS2		KATNA1
SDHA	37495000000		RPL15	24794000000		SDHA	30161000000		TUBA1B	28792000000		SDHA		GEMIN4		SCO2
HSPA8	32894000000		MIF	24622000000		HSPA8	27119000000		HSPA8	25993000000		HSPA8		POP7		MMAB
NPM1	32703000000		RPL6	24333000000		CBS	26748000000		ERP44	23023000000		NPM1		TLE3		FAHD2A
RPL3	31759000000		RPL3	24054000000		NPM1	26112000000		NPM1	22194000000		RPL3		MRPL24		CHEK1
HSPA9	31582000000		SDHA	23853000000		HSPA9	25582000000		NCL	21807000000		HSPA9		AP2A1		MEMO1
TUBA1B	30137000000		HSPA9	23799000000		RPL3	23867000000		IGHV3-72	21553000000		TUBA1B		CASP14		GPN1
PRDX2	28733000000		RPL7A	23788000000		ERP44	21735000000		SDHA	21174000000		PRDX2		PRRC2A		MRPL19
IGHV3-72	27186000000		RPL13	23124000000		IGHV3-72	21539000000		RPL3	19439000000		IGHV3-72		NKAP		MRPL11
CBS	23562000000		IGHV3-72	22537000000		RPL6	21509000000		CBS	19009000000		CBS		GEMIN6		PEX14
RPL4	23512000000		RPL4	22523000000		RPL7	20113000000		LANCL1	18084000000		RPL4		ALDH9A1		SRSF10
NCL	22816000000		NCL	20817000000		NCL	20042000000		HSPA9	18076000000		NCL		KCTD6		STK25
ERP44	22387000000		NPM1	20406000000		RPL4	19848000000		HSP90AB1	17981000000		ERP44		METAP2		TRAPPC2L
SLC25A5	22017000000		RPL28	20328000000		PRDX2	19690000000		PRDX2	17006000000		SLC25A5		STAG2		ABRACL
RFC1	21877000000		CBS	20007000000		SLC25A5	19458000000		SLC25A5	16682000000		RFC1		RAB14		DCTN3
RPL28	21661000000		RPL8	19609000000		RPL8	19355000000		TXN	15710000000		RPL28		KIF13B		UQCRC1
LANCL1	21518000000		TXN	19264000000		RPLP2	17533000000		RPL13	15562000000		LANCL1		LAS1L		SPR
CRKL	21319000000		RPL13A	17647000000		RPLP0	16628000000		HSPA5	15512000000		CRKL		MRPS15		ACOX1
RPLP2	21137000000		PRDX2	17200000000		RPL28	16470000000		CRKL	15504000000		RPLP2		FLYWCH2		PRIM1
RPS9	19974000000		RFC1	16894000000		RPL32	16296000000		RPL32	14851000000		RPS9		WDR92		BOLA1
RPL8	19932000000		RPL18	16745000000		RPL15	16081000000		RPS9	14538000000		RPL8		CDC45		CALU
RPL13	19134000000		RPL10	16693000000		RPL13A	16045000000		RPL7A	14490000000		RPL13		NDUFAF3		NSF
RPL7A	18666000000		TUBA1B	16640000000		CRKL	15850000000		RPL13A	14016000000		RPL7A		USO1		SEC31A
RPLP0	18398000000		RPL26	16624000000		LANCL1	15596000000		RPL6	13251000000		RPLP0		POLDIP3		FAHD1
RPL6	18028000000		RPL10A	16544000000		RPL13	15590000000		PPIA	13034000000		RPL6		S100A7		UBXN1
RPL26	17693000000		HSP90AB1	16508000000		HSPA5	15314000000		RPL15	12790000000		RPL26		TGM3		TXNRD1
RPS6	17370000000		RPL7	16465000000		TUBA1B	15213000000		RPL4	12678000000		RPS6		NAT10		KATNB1
RPL7	16687000000		RPL5	16140000000		RPL18	14934000000		RPS16	12615000000		RPL7		KIN		ARF5
RPL18	16352000000		RPS9	16000000000		RPS9	14824000000		RPLP0	12470000000		RPL18		RBM22		ATP5EP2
RPL15	15955000000		RPS16	15878000000		RPL7A	14680000000		RPL8	12131000000		RPL15		TPM4		PSMF1
RPS3	15813000000		CRKL	15648000000		HSP90AB1	14578000000		FASN	11628000000		RPS3		MRPS12		NUP153
RPL32	15105000000		SLC25A5	15479000000		RFC1	14399000000		ENO1	11480000000		RPL32		MT-ATP6		FAM21A
RFC5	15076000000		RPL32	15104000000		RPS3	13542000000		FARSB	11235000000		RFC5		PLRG1		C9orf40
RPS2	14795000000		RPS2	14937000000		PPIA	13474000000		RPL7	10709000000		RPS2		PCYT1A		GPHN
RPL10A	14252000000		LANCL1	14915000000		RPL21	13295000000		RFC1	10645000000		RPL10A		GCN1L1		DECR2
RPL21	13992000000		RPLP0	14671000000		FASN	13034000000		RPL28	10334000000		RPL21		ESD		LAP3
HSP90AB1	13722000000		RPL21	14652000000		FARSB	12698000000		CFL1	10292000000		HSP90AB1		CYFIP2		CASC3
FARSB	13653000000		RPL19	13660000000		RPS6	11512000000		RPL21	10069000000		FARSB		GNE		ATXN10
RPS3A	13374000000		RPL27	13514000000		TXN	11332000000		RPL18	10057000000		RPS3A		LMNA		TRIP13
RPL18A	13347000000		RPL18A	13204000000		RPL10A	11301000000		RPL10	9840700000		RPL18A				NSMCE1
NME1-NME2	13066000000		RPS4X	12997000000		RPS16	10691000000		RPL5	9832100000		NME1-NME2				PKN2
PPIA	13045000000		MCM5	12950000000		NME1-NME2	10350000000		RPL10A	9781400000		PPIA				SAP18
HSPA5	12834000000		RPL35A	12626000000		RPL14	10160000000		HSPD1	9722100000		HSPA5				AKR7A2
RFC3	12778000000		RPS6	12613000000		MCM5	10031000000		RPS6	9649300000		RFC3				AUP1
SERBP1	12745000000		LDHA	12404000000		RPS8	9999000000		RPSA	9584200000		SERBP1				ZNF24
RFC4	12611000000		HSPA5	12356000000		HIST1H1C	9979900000		RPL14	9501600000		RFC4				RMND5A
CCT8	12355000000		RPL14	11803000000		RPL35A	9435900000		PKM	9422400000		CCT8				MAP2K1
RPS16	11615000000		FASN	11123000000		PARK7	9273600000		RPLP2	9094900000		RPS16				AKAP8
RFC2	11466000000		PCMT1	10901000000		RPS4X	9257400000		HPRT1	9068300000		RFC2
HDAC6	11153000000		SERBP1	10778000000		SERBP1	9101500000		EEF2	8745500000		HDAC6
RPL35A	10989000000		RPLP2	10730000000		RPL27	9091400000		RPS3	8607800000		RPL35A
HSPD1	10984000000		PARK7	10529000000		HPRT1	8628000000		NME1-NME2	8392600000		HSPD1
RPS8	10695000000		ERP44	10421000000		EEF2	8621600000		PARK7	8368900000		RPS8
RPS4X	10617000000		RPS3	10349000000		RPL26	8597200000		SERBP1	8323000000		RPS4X
RPL13A	10420000000		RPS3A	10146000000		RPS2	8573900000		RPL26	8287600000		RPL13A
FASN	10313000000		RPL12	10081000000		PCMT1	8382100000		RPL37A	8033600000		FASN
RPS23	10094000000		RPS23	10016000000		RPL10	8086800000		RFC5	7922100000		RPS23
PARK7	9924500000		RPS8	9964900000		RPS3A	8064500000		RPS4X	7898300000		PARK7
RPL30	9923700000		CAPZA1	9796100000		RPL19	7992400000		SNRPA1	7802800000		RPL30
EEF2	9808500000		RPL30	9734400000		DSP	7963600000		CTPS1	7764800000		EEF2
PCMT1	9729600000		LDHB	9685600000		RPL29	7741500000		EEF1G	7725700000		PCMT1
HNRNPH1	9520000000		RPL29	9454200000		RPL18A	7624700000		RPL35A	7607600000		HNRNPH1
RPL5	9364900000		PKM	9132900000		RPL5	7444000000		CAPZA1	7439200000		RPL5
CFL1	9346700000		HAGH	9106100000		CFL1	7431100000		PCBP1	7437800000		CFL1
HPRT1	9335800000		RPL11	9036700000		RPS12	7378600000		GART	7435800000		HPRT1
CAPZA1	9207100000		DSP	8874600000		RPL37A	7293500000		GNB2L1	7372100000		CAPZA1
RPL29	9128400000		FARSB	8829400000		HNRNPK	7004400000		RPL30	7369000000		RPL29
HIST1H1C	9044600000		HNRNPM	8800600000		RPS23	6908800000		RPS23	7215200000		HIST1H1C
RPL10	8857800000		TCP1	8452300000		PCBP1	6897800000		RPS8	7214600000		RPL10
HAGH	8847800000		RPL27A	8428200000		RPL12	6876200000		GAPDH	7137900000		HAGH
RPL12	8836700000		RPL17	8319700000		HNRNPM	6629700000		CCT8	7030800000		RPL12
RPL37A	8604800000		NME1-NME2	8217200000		HAGH	6616700000		RPL27	7029600000		RPL37A
CTPS1	8601300000		EEF2	8211000000		TUBB	6559800000		EEF1D	6978100000		CTPS1
RPL27	8322100000		ENO1	8124500000		TCP1	6534500000		ALDOA	6944900000		RPL27
HNRNPK	8042800000		PPIA	8004300000		SNRPA1	6453900000		RPL12	6805200000		HNRNPK
RPL11	7988600000		PFKM	7780300000		EEF1G	6161400000		HNRNPH1	6671900000		RPL11
RPS12	7940300000		HIST1H1C	7560800000		DNPEP	6122600000		RPS2	6642900000		RPS12
TXN	7811000000		RPSA	7465500000		CAPZA1	6034100000		RPL18A	6637800000		TXN
GART	7807500000		EIF4A1	7290200000		MCM3	5990500000		MCM5	6579900000		GART
RPS11	7805000000		PCBP1	7120500000		ENO1	5941200000		RPL27A	6550200000		RPS11
RPSA	7765500000		ATP5A1	6996300000		CTPS1	5925600000		RPL19	6507700000		RPSA
RPL14	7739200000		RPS25	6823600000		ATP5A1	5803100000		HIST1H1C	6453000000		RPL14
MCM5	7700500000		HPRT1	6704400000		SEMG1	5797400000		PHGDH	6440400000		MCM5
EIF4E	7590600000		RPS18	6645000000		HNRNPH1	5791800000		TCP1	6432700000		EIF4E
PCBP1	7328600000		HNRNPU	6535800000		HSPA6	5720800000		PCMT1	6421300000		PCBP1
SKP1	7254800000		GAPDH	6440600000		PABPC1	5706000000		RPL34	6375000000		SKP1
PHGDH	6543200000		RPL34	6332800000		RPL30	5674900000		DSP	6285900000		PHGDH
TUFM	6481200000		CSRP2	6327100000		RPS14	5649800000		NUDC	6048800000		TUFM
RPS18	6470700000		BOLA2	6211500000		PKM	5638500000		HSP90AA1	5953900000		RPS18
RPL34	6434500000		RPL23A	6154100000		AHCY	5530800000		RPL11	5936100000		RPL34
CCT5	6405600000		RPS10	6130300000		RPL23	5528000000		RFC3	5884400000		CCT5
PKM	6289300000		HNRNPH1	6112000000		RPSA	5502000000		LDHB	5707100000		PKM
PDCD6	6279900000		RPS12	6099400000		EIF4E	5494100000		TUBB	5671700000		PDCD6
RPL17	6224900000		RCC2	6037800000		SKP1	5435800000		HNRNPM	5512100000		RPL17
HNRNPM	6178300000		CFL1	6004600000		TUFM	5325200000		TUFM	5436000000		HNRNPM
HSPA6	6039500000		RPS27A	5830100000		GART	5308900000		RPS18	5429600000		CCT4
CCT4	6008200000		PABPC1	5781200000		LDHB	5173200000		GLUL	5292600000		NUDC
NUDC	5916900000		RPL37A	5778800000		GNB2L1	5103400000		CSTB	5212900000		RCC2
RCC2	5915500000		RPS11	5746000000		RPL17	5099400000		CCT3	5193600000		GNB2L1
GNB2L1	5875800000		SNRPA1	5693800000		RPL11	5090600000		HAGH	5137500000		RPL23A
RPL23A	5752400000		EIF4E	5691200000		HSD17B10	4980500000		CCT6A	5129000000		EEF1G
EEF1G	5661600000		GART	5530100000		RPS26	4905600000		PABPC1	5093200000		CSRP2
CSRP2	5617500000		MCM3	5360500000		ISOC2	4857800000		CLTC	5082700000		HNRNPU
HNRNPU	5592300000		SPTBN2	5259500000		HNRNPU	4793900000		RPS26	5017000000		FN3KRP
FN3KRP	5570700000		RPS14	5196400000		CSTB	4778500000		RCC2	4936900000		TUBB
TUBB	5418500000		CSTB	5166900000		RPL27A	4765300000		HNRNPK	4927700000		CCT6A
CCT6A	5397900000		HSPD1	5132800000		NUDC	4722300000		RPS12	4853400000		RPS13
RPS13	5385200000		TUFM	4921500000		GAPDH	4637700000		SKP1	4848200000		YBX1
YBX1	5373300000		ALDOA	4871300000		RPL34	4635700000		HSPA6	4805700000		RPL23
RPL23	5221000000		RPL36	4832800000		RPS11	4618800000		RPS3A	4790600000		RPL24
RPL24	5116700000		HNRNPK	4823600000		RPS18	4463400000		DNPEP	4739200000		RPS14
RPS14	5099400000		RPL24	4760000000		HSPD1	4391900000		CCT5	4704300000		RPS26
RPS26	4983600000		FN3KRP	4750500000		LDHA	4234900000		RPS27A	4662100000		CCT3
CCT3	4974400000		RPL9	4749900000		PHGDH	4213500000		RFC4	4638000000		ISOC2
ISOC2	4904200000		TCOF1	4747800000		GLUL	4191400000		RFC2	4581700000		YBX3
YBX3	4850800000		EEF1D	4722200000		EEF1D	4089400000		YWHAE	4501300000		ALDOA
ALDOA	4734200000		RPS15	4683900000		FN3KRP	3976300000		RPS10	4486700000		GLUL
GLUL	4722800000		GNB2L1	4668800000		RPS25	3930300000		ISOC2	4430600000		RPS27A
RPS27A	4720800000		RPL35	4651500000		HIST1H2BI	3926000000		PDCD6	4395800000		DSP
DSP	4720400000		TUBB	4614600000		ALDOA	3905900000		CCT2	4303900000		TCP1
TCP1	4707400000		RPL23	4548900000		MTAP	3823400000		RPL29	4260900000		CCT2
CCT2	4705500000		YWHAE	4455100000		YBX1	3802200000		YBX1	4195100000		RPL35
RPL35	4652800000		HSP90AA1	4365800000		RFC5	3786200000		HNRNPA2B1	4186100000		SNRPA1
SNRPA1	4644800000		EEF1G	4332200000		YWHAE	3679500000		CCT4	4110600000		RBBP7
RBBP7	4501400000		YBX1	4293600000		RPL36	3672800000		MTAP	4109200000		DNPEP
DNPEP	4500600000		PCBP2	4224600000		CSRP2	3671400000		RPL23A	4091300000		SET
SET	4474800000		HUWE1	4153800000		RPS13	3659800000		RPS13	4073000000		CCT7
CCT7	4411500000		DNPEP	4028500000		BOLA2	3642200000		RPL17	4018800000		EEF1D
EEF1D	4266500000		RPS26	3993300000		YBX3	3622700000		RPS19	4017000000		YWHAE
YWHAE	4194000000		RPS19	3954300000		RFC4	3582100000		HDAC6	3962200000		HUWE1
HUWE1	4188100000		PHGDH	3906500000		CLTC	3549400000		HNRNPU	3892900000		CSTB
CSTB	4180600000		RPS13	3859700000		RPL23A	3503200000		FN3KRP	3892000000		AHCY
AHCY	4150200000		CLTC	3808400000		RTTN	3493600000		LDHA	3815000000		MTAP
MTAP	4147900000		SKP1	3805600000		RPL35	3481300000		RPL24	3797800000		ENO1
ENO1	4089500000		DYNLL1	3758700000		RCC2	3469500000		EIF4E	3794100000		RPS19
RPS19	4076300000		MAP4	3585100000		RPS19	3426100000		RPS11	3789000000		GAPDH
GAPDH	4032000000		HNRNPA2B1	3496400000		PDCD6	3421400000		RPL23	3558300000		HSP90AA1
HSP90AA1	3965600000		PHF8	3392100000		HSP90AA1	3360800000		RPL35	3522300000		HNRNPA1
HNRNPA1	3913600000		DARS	3381100000		RPS10	3340000000		H3F3B	3491500000		EPRS
EPRS	3836700000		HNRNPA1	3367500000		DYNLL1	3248300000		CCT7	3458300000		RPS10
RPS10	3827400000		NONO	3362100000		DARS	3185600000		DYNLL1	3455900000		MCM3
MCM3	3803000000		EPRS	3328000000		HNRNPA2B1	3150800000		PRPS1	3436300000		RPL27A
RPL27A	3794800000		NUDC	3262500000		RPS27A	3146700000		RPL36	3435300000		PABPC1
PABPC1	3734400000		LGALS7	3231600000		EPRS	3101000000		YBX3	3433600000		ATP5A1
ATP5A1	3656600000		SNRPF	3080000000		RPL24	3093300000		AHCY	3407100000		PHF8
PHF8	3644100000		SF3B3	3057800000		SET	3057300000		MCM3	3392000000		PCBP2
PCBP2	3625000000		ZC3HAV1L	3013500000		SNRPF	3002200000		ATP5A1	3327700000		RPL36A
RPL36A	3537800000		ILF3	2987900000		RPS15	3001400000		HUWE1	3268600000		DYNLL1
DYNLL1	3530800000		DYNC1H1	2927900000		RBBP7	2920200000		RPS14	3236200000		BOLA2
BOLA2	3500200000		RPS27	2896600000		CCT2	2917400000		NONO	3208800000		RPL36
RPL36	3486800000		DDX5	2895900000		HUWE1	2906200000		EIF4A1	3204000000		HDAC1
HDAC1	3398700000		SF3B2	2867000000		GPX1	2868000000		PFDN2	3193400000		HSD17B10
HSD17B10	3286400000		AHCY	2750100000		CCT5	2843500000		DYNC1H1	3154200000		FBXO21
FBXO21	3263800000		YWHAQ	2732800000		PLS3	2842700000		CSRP2	3142500000		TCOF1
TCOF1	3236700000		RPS29	2660300000		SPTBN2	2831600000		TPI1	3100400000		PFDN2
PFDN2	3225100000		RPS15A	2646600000		TRIM28	2812900000		HDAC1	3016100000		PTBP1
PTBP1	3221700000		PRPS1	2624600000		HNRNPA1	2811200000		TRIM28	3006000000		NONO
NONO	3115000000		RBBP7	2601000000		ZC3HAV1L	2798900000		NIT1	2987900000		MAP4
MAP4	3076500000		SRP72	2586700000		DYNC1H1	2794200000		EPRS	2985600000		CLTC
CLTC	3061700000		SET	2576200000		PCBP2	2752700000		SPTBN2	2980400000		RPL19
RPL19	3004000000		EIF5A	2563100000		HIST1H4A	2701100000		PLS3	2972500000		RPS27
RPS27	2980800000		PDCD6	2562100000		DDX21	2698800000		HNRNPA1	2894900000		MAT2B
MAT2B	2973100000		GLUL	2531700000		YWHAQ	2656400000		YWHAZ	2887800000		RPS25
RPS25	2919400000		CSTA	2529300000		EEF1B2	2645100000		PAICS	2871200000		DDX5
DDX5	2888300000		RPS17	2509000000		NME1	2642400000		HSD17B10	2865400000		DYNC1H1
DYNC1H1	2867700000		UBA1	2489600000		PFDN2	2630600000		TCOF1	2836900000		IGF2BP1
IGF2BP1	2836500000		ISOC2	2482900000		EIF4A1	2591400000		SNRPF	2702300000		PRPS1
PRPS1	2829000000		DDX21	2435000000		FBXO21	2564100000		IMPDH2	2698800000		DDB1
DDB1	2825400000		PFDN2	2430600000		TCOF1	2531600000		PRDX6	2642800000		PLS3
PLS3	2815400000		HSPB1	2415600000		RPS27	2507700000		MTHFD2	2632500000		FARSA
FARSA	2761600000		HBB	2393600000		NIT1	2464600000		RPS27	2588300000		SEC23A
SEC23A	2755500000		HSD17B10	2389700000		DDX5	2456300000		DARS	2570100000		RPS15A
RPS15A	2712100000		PA2G4	2373000000		DDB1	2404400000		SET	2550300000		RPS5
RPS5	2646700000		HIST1H2BI	2372100000		DUT	2401800000		PCBP2	2524100000		SF3B3
SF3B3	2639900000		PFN2	2359600000		PHF8	2389400000		DDB1	2470800000		XRCC5
XRCC5	2620800000		RPL36A	2347600000		HIST1H2AJ	2355700000		MAT2B	2445300000		SNRPF
SNRPF	2557100000		XRCC6	2347100000		IGF2BP1	2339600000		UBA1	2407300000		RPS17
RPS17	2556900000		IGF2BP1	2324300000		SEMG2	2315100000		RPS5	2346500000		TRIM28
TRIM28	2549200000		CCT5	2318800000		DCTPP1	2312400000		YWHAG	2316600000		SSBP1
SSBP1	2535600000		DUT	2270300000		RFC3	2295300000		RPS15	2309700000		GPX1
GPX1	2479100000		RPS5	2238000000		HDAC1	2287500000		EEF1B2	2299900000		XRCC6
XRCC6	2423600000		PLS3	2198500000		SEC23A	2274300000		EIF3A	2269800000		LDHB
LDHB	2420700000		HIST1H2AJ	2147500000		ACLY	2252500000		ATP5B	2258700000		RPS24
RPS24	2382600000		TRIM28	2143100000		GMPS	2226200000		YWHAQ	2257900000		PFN2
PFN2	2343600000		RPS24	2125100000		CCT8	2202100000		RPS20	2244200000		DARS
DARS	2339200000		GMPS	2117700000		MAP4	2197600000		GMPS	2234400000		DDX21
DDX21	2324800000		DCTPP1	2109300000		RPS20	2190300000		EIF5A	2179900000		ACLY
ACLY	2306900000		DDX3X	2103600000		NONO	2149400000		RBBP7	2177000000		YWHAQ
YWHAQ	2303500000		EIF3A	2103300000		GSR	2141700000		MAT2A	2121000000		CSE1L
CSE1L	2301900000		RFC5	2083200000		MRPL12	2121800000		2002-09-01	2110900000		HNRNPA2B1
HNRNPA2B1	2290100000		EEF1B2	2080400000		PTBP1	2118100000		HIST1H2BI	2108000000		GMPS
GMPS	2285200000		SDHB	2069100000		HNRNPC	2098000000		BOLA2	2099400000		DUT
DUT	2276600000		YWHAZ	2062000000		RFC2	2098000000		SRSF3	2093300000		DNAJA1
DNAJA1	2265600000		TUBB2A	2022900000		DSTN	2097100000		RAN	2059900000		ZC3HAV1L
ZC3HAV1L	2233900000		SNRPG	1962000000		EIF3A	2068100000		ZC3HAV1L	2028300000		RTCB
RTCB	2231100000		RPS20	1960300000		NACA	2065600000		XRCC5	2014500000		NIT1
NIT1	2224700000		RTTN	1958300000		MAT2B	2028500000		HNRNPC	2008100000		SF3B2
SF3B2	2206700000		CCT7	1932400000		XRCC6	2010600000		GPX1	2004400000		RAN
RAN	2176600000		CCT2	1923700000		MTHFD2	1946000000		PHF8	2003800000		LYPLA2
LYPLA2	2163600000		AHSA1	1914900000		CAPZA2	1913900000		DCTPP1	1985000000		RPS15
RPS15	2163600000		RFC4	1913700000		CCT7	1909100000		PGAM1	1973800000		GOLGA4
GOLGA4	2142200000		MTHFD1	1897800000		2002-09-01	1891700000		SDHB	1945500000		SRSF3
SRSF3	2141900000		FBXO21	1884300000		MAT2A	1891000000		CKB	1939700000		EIF2S3
EIF2S3	2141100000		RPS7	1871500000		RPS5	1886700000		RPS15A	1935000000		PHB2
PHB2	2112800000		IARS	1849800000		CCT3	1831300000		PFN1	1877400000		CACYBP
CACYBP	2108200000		DDB1	1830100000		CCT4	1820400000		RPL36A	1872400000		KHSRP
KHSRP	2092400000		ANXA2	1825400000		PAICS	1807100000		RPS25	1857000000		TUBB2A
TUBB2A	2057100000		XRCC5	1814300000		GSTM3	1783200000		SEC23A	1847800000		GSR
GSR	2051400000		SH3GL1	1793600000		RPS17	1779900000		XRCC6	1834200000		2002-09-01
2002-09-01	2013900000		CCT6A	1792200000		KARS	1771300000		HIST1H2AJ	1826500000		EIF4A1
EIF4A1	2000600000		CALM2	1785700000		PFN2	1731900000		DUT	1814100000		RPS20
RPS20	1984000000		GSR	1766400000		PDHA1	1726100000		ACLY	1793400000		HIST1H4A
HIST1H4A	1955500000		MCTS1	1766300000		GOLGA4	1718300000		SLC25A6	1761400000		MTHFD2
MTHFD2	1902500000		DCD	1753400000		CACYBP	1707500000		PRMT1	1754600000		ILF3
ILF3	1900200000		HDAC1	1749400000		SRSF6	1691200000		DDX21	1750000000		FBXO3
FBXO3	1897500000		MTAP	1739700000		IARS	1682400000		IARS	1739600000		IMPDH2
IMPDH2	1880500000		CCT8	1703500000		RPS15A	1672100000		ECHS1	1713400000		NACA
NACA	1879100000		YBX3	1690900000		IMPDH2	1670900000		CACYBP	1709100000		CAPZA2
CAPZA2	1866600000		PDHA1	1677200000		ATP5B	1661100000		ADSL	1673400000		SNRPG
SNRPG	1863800000		RAN	1675000000		TUBB2A	1652400000		MAP4	1670100000		IARS
IARS	1815700000		PFN2	1670700000		SF3B2	1649600000		ADI1	1669600000		YWHAZ
PSME1	1810600000		TP53	1669500000		PRPS1	1638100000		IGF2BP1	1665800000		HIST1H2BI
YWHAZ	1810500000		CCT3	1665300000		ECHS1	1636400000		MRPL12	1661200000		EIF3A
HIST1H2BI	1785100000		CCT4	1643700000		ADSL	1620200000		PTBP1	1640500000		SFPQ
EIF3A	1780700000		COPB2	1624800000		RAN	1614800000		PGK1	1634800000		RUVBL2
SFPQ	1772200000		COPA	1621200000		PHB2	1614000000		MYH9	1618900000		RPS7
RUVBL2	1767800000		PFN1	1591200000		ATAD3A	1585500000		PA2G4	1615900000		GSTM3
RPS7	1759200000		CALML5	1590400000		PRMT1	1583500000		KARS	1609800000		YWHAG
GSTM3	1728000000		PCNA	1582000000		LYPLA2	1573200000		SNRPD1	1604100000		DCTPP1
YWHAG	1716700000		SNRPD1	1567900000		RPL36A	1570100000		ITPA	1598000000		PAICS
DCTPP1	1709300000		MAT2A	1564800000		FARSA	1553200000		GSR	1592700000		EEF1B2
PAICS	1708200000		SEC23A	1557500000		YWHAZ	1548600000		NME1	1582700000		PDCD2L
EEF1B2	1705800000		DHX15	1536300000		PHB	1483200000		FBXO3	1568800000		HNRNPC
PDCD2L	1700900000		FARSA	1536200000		XRCC5	1461800000		DKFZp686J1372	1556800000		2007-09-01
HNRNPC	1697800000		PHB2	1531400000		MTPN	1450700000		SF3B3	1541600000		DDX1
2007-09-01	1696500000		CSE1L	1524400000		UBA1	1442800000		HMGB1	1534500000		HMGB1
DDX1	1682800000		ATAD3A	1496600000		RPS7	1441100000		ILF3	1533200000		PA2G4
HMGB1	1644300000		PTBP1	1489900000		CSDE1	1435800000		MCTS1	1523100000		ATP5B
PA2G4	1636500000		H3F3B	1479200000		CAMK2D	1421900000		MYL6	1511000000		SIRT5
ATP5B	1633700000		YWHAG	1478600000		SRSF3	1421500000		RTTN	1508900000		STRAP
SIRT5	1630900000		RFC3	1453000000		RTCB	1416800000		RTCB	1504300000		MAT2A
STRAP	1623400000		SF3B1	1442600000		POLDIP2	1412300000		RUVBL2	1481000000		HNRNPF
MAT2A	1606300000		CAPZA2	1438100000		RUVBL2	1406600000		DDX5	1476300000		RPL31
HNRNPF	1604800000		SLC25A6	1435200000		SSBP1	1405000000		DDX3X	1475400000		CAPZB
RPL31	1601300000		SRSF6	1423600000		2011-09-01	1379000000		KHSRP	1467800000		SRSF6
CAPZB	1567500000		RPLP1	1419200000		SNRPD1	1366300000		RPS7	1466500000		DSTN
SRSF6	1559700000		HSPH1	1412700000		PPAT	1365800000		HSPH1	1453800000		SH3GL1
DSTN	1548000000		CAPZB	1405700000		RPS24	1362400000		PDIA6	1450400000		MRPL12
SH3GL1	1531000000		PDCD2L	1402900000		ANXA2	1343300000		GSTM2	1434600000		MTPN
MRPL12	1529600000		MTHFD2	1402800000		SH3GL1	1342500000		MTHFD1	1418800000		PRDX6
MTPN	1528600000		STRAP	1399900000		COPB2	1322900000		ISOC1	1418600000		G6PD
PRDX6	1492200000		JUP	1369700000		KHSRP	1300200000		PSMA1	1415800000		EIF3I
G6PD	1487500000		NACA	1358700000		ILF3	1299100000		CAPZA2	1377800000		LDHA
EIF3I	1480800000		NME1	1348500000		CCT6A	1291500000		CSDE1	1357600000		SRP72
LDHA	1478400000		MCM7	1342600000		CALM2	1264200000		CARM1	1349700000		SDHB
SRP72	1467000000		2002-09-01	1340200000		MTHFD1	1249000000		SNRPE	1344200000		PRKDC
SDHB	1454300000		MRPL12	1331500000		H3F3B	1245400000		RPLP1	1333400000		EIF5A
PRKDC	1453400000		LUC7L2	1329600000		EIF3I	1243600000		RPS17	1326100000		MTHFD1
EIF5A	1448500000		HNRNPA0	1320600000		SRP68	1233800000		RPS24	1321100000		CSDE1
MTHFD1	1439700000		ACTC1	1316100000		YWHAG	1227700000		SRSF6	1320700000		BLM
CSDE1	1429900000		RPL22	1308600000		HNRNPA0	1213500000		HSDL2	1313600000		HIST1H2AJ
BLM	1408000000		IDH3B	1294300000		BLM	1211800000		DCD	1312600000		C1QBP
HIST1H2AJ	1401500000		CARM1	1289000000		DDX17	1184600000		GOLGA4	1275400000		SMC1A
C1QBP	1359700000		GPX1	1274300000		HSDL2	1178100000		2007-09-01	1274000000		DDX17
SMC1A	1348900000		PAICS	1263200000		UBE2D3	1175200000		SSBP1	1259600000		IVNS1ABP
DDX17	1333400000		FABP5	1259800000		KPNA1	1169800000		FARSA	1256300000		SF3B1
IVNS1ABP	1326200000		KPNA1	1236300000		HNRNPF	1168500000		LYPLA2	1241200000		LUC7L2
LRRC16A	1321300000		RTCB	1231900000		DDX3X	1155300000		PRKDC	1228700000		ISOC1
SF3B1	1321100000		PRKDC	1231100000		DHX9	1154000000		ATAD3A	1228500000		KARS
LUC7L2	1312500000		SRSF2	1219100000		EIF5A	1148100000		NACA	1227700000		SYNCRIP
ISOC1	1267900000		SRSF3	1218000000		GRWD1	1146400000		GSTM3	1219900000		KPNA1
KARS	1258100000		MAT2B	1217600000		C1QBP	1127300000		DNAJA1	1218300000		DKFZp686J1372
SYNCRIP	1257400000		HNRNPF	1216900000		DDX1	1126600000		ILF2	1216400000		EIF4G1
KPNA1	1254200000		SNRPB2	1210800000		ISOC1	1097300000		COPB2	1200600000		PPIB
DKFZp686J1372	1253300000		MYH9	1199700000		2007-09-01	1092000000		HIST1H4A	1187100000		RTTN
EIF4G1	1238000000		SBSN	1197700000		PRKDC	1090000000		ANXA2	1182200000		SMC4
PPIB	1225600000		IMPDH2	1190700000		STRAP	1076000000		EIF3B	1176000000		HSPH1
RTTN	1225300000		CDC2	1181100000		SDHB	1075100000		SYNCRIP	1169100000		SNRPD1
SMC4	1220400000		TPI1	1177900000		PFN1	1068800000		HNRNPA0	1165000000		ATAD3A
HSPH1	1204900000		CSDE1	1162500000		MCTS1	1060700000		STRAP	1148000000		CDC2
PFN2	1204700000		PEF1	1152000000		ITPA	1059900000		C21orf33	1135600000		HTATSF1
SNRPD1	1195600000		DNAJA2	1116800000		AHSA1	1057300000		MTPN	1128300000		HNRNPD
ATAD3A	1195100000		PRPF19	1115600000		HBB	1036200000		SH3GL1	1121000000		BUB3
CDC2	1194800000		GSTM3	1105500000		CARM1	1026200000		EIF3I	1109600000		TPI1
HTATSF1	1185400000		HIST1H4A	1102000000		PGAM1	1022800000		FLNA	1105400000		PRPF19
HNRNPD	1185000000		SMC4	1093900000		IDH3B	1010000000		SOD1	1102800000		H3F3B
BUB3	1174300000		PPP2R1A	1090100000		RPS21	1006700000		GMDS	1098600000		GRWD1
TPI1	1170000000		CNBP	1073900000		SNX5	997850000		CAD	1098300000		ARF1
PRPF19	1169400000		DKFZp686J1372	1070400000		MYH9	996740000		ARF1	1090100000		NUDT16L1
H3F3B	1167700000		LARP1	1069000000		ERH	996230000		COPB1	1079500000		PCNA
GRWD1	1167400000		RPL39P5	1050300000		SF3B3	993550000		CKMT1A	1076200000		DHX15
ARF1	1147100000		DHX9	1041500000		CKB	987530000		SRSF1	1074600000		PHB
NUDT16L1	1146100000		C1QBP	1041200000		FBXO3	981580000		HNRNPF	1065500000		NME1
PCNA	1142400000		TCEB1	1031700000		CAPZB	972420000		SF3B2	1061000000		DDX3X
DHX15	1135100000		PGAM1	1028300000		TCEB1	964240000		PFDN6	1054100000		CALM2
PHB	1134800000		SSB	1024400000		PRDX6	963440000		PFN2	1044300000		LARP1
NME1	1133200000		GRWD1	1015900000		SNRPD3	960810000		RANBP1	1037000000		OPA1
DDX3X	1124700000		MTPN	992530000		PGK1	948770000		ACTC1	1036000000		2011-09-01
CALM2	1110900000		CACYBP	979950000		PDIA6	936060000		PEF1	1032900000		COX17
LARP1	1098100000		PPP2CB	977800000		MCM7	933490000		C1QBP	1032500000		SSB
OPA1	1094300000		TARS2	976450000		SRP72	929520000		HTATSF1	1031600000		COPB2
2011-09-01	1088300000		HMGB2	969170000		SRSF4	927490000		FBXO21	1019700000		RARS
COX17	1088200000		COX17	966800000		PFN2	923720000		PHB	1014300000		SRP9
SSB	1084800000		HNRNPC	963470000		VIM	914060000		AHSA1	1013200000		KHDRBS1
COPB2	1081000000		CKB	960210000		HNRNPD	912340000		PHB2	1013200000		GMDS
RARS	1077200000		CAMK2D	959890000		AIFM1	909250000		ERH	1012300000		RPS29
DCD	1077100000		KARS	957240000		RUVBL1	908330000		ACTR2	1004300000		SRP68
SRP9	1071300000		RPN1	952850000		DNAJA1	903850000		G6PD	988840000		PRMT1
KHDRBS1	1066300000		GMDS	952200000		ACTR2	902110000		TAGLN2	980110000		ANXA2
GMDS	1061700000		C14orf166	949660000		RPL9	898660000		HNRNPD	970120000		NCKAP1
RPS29	1060000000		SSBP1	949620000		PEF1	897810000		HSPA4	968600000		DHX9
SRP68	1059100000		PRMT1	939670000		RPLP1	897280000		CSE1L	965640000		ACTR2
PRMT1	1056300000		DDX1	936620000		C14orf166	895140000		KPNA1	957220000		ECHS1
ANXA2	1046600000		SRSF4	929050000		ZNF624	893160000		SMC4	954600000		EIF5B
NCKAP1	1025300000		RUVBL2	917070000		ATP5C1	892680000		SIRT5	948930000		TARS2
DHX9	1019300000		RPL38	914670000		G6PD	891430000		PPAT	947780000		ILKAP
ACTR2	1014200000		PTMA	908140000		COPB1	879210000		GARS	943950000		PEF1
ECHS1	1005100000		HTATSF1	905060000		PSMA1	868770000		EIF4G1	942200000		GSTM2
EIF5B	1004500000		COPB1	903840000		HSPH1	861400000		DHX9	942120000		PRMT5
TARS2	993290000		RFC2	902260000		UBE2L3	857460000		PPP2R1A	928960000		ARPC3
ILKAP	982250000		ZNF624	893900000		ADI1	853250000		SFN	928310000		MCTS1
PEF1	977380000		SYNCRIP	880230000		TAGLN2	853090000		ATP1A1	919220000		SLC25A6
GSTM2	969700000		SRP9	874100000		SMC4	849450000		PPA1	916980000		ILF2
PRMT5	967620000		SLC25A3	870050000		SNRPN	831100000		LARP1	914540000		SNX5
ARPC3	964090000		ATP5B	865590000		ARPC3	828250000		HMGB2	911190000		CDKN2A
MCTS1	960120000		SNRPN	864150000		PSMC4	814420000		SNRPN	894060000		SNRNP70
SLC25A6	959770000		DNAJA1	859290000		SSR4	808650000		CNBP	893050000		CKB
ILF2	955730000		RARS	849450000		TPI1	802010000		CALM2	892810000		SRSF4
SNX5	951590000		G6PD	849170000		ATP1A1	801670000		MARS	892630000		SNRPN
CDKN2A	947080000		SFPQ	848350000		TPR	801250000		STIP1	891690000		PPP1CB
SNRNP70	939510000		ACLY	846550000		PRMT5	796670000		RPN1	891480000		RPS28
CKB	932610000		PSMC3	845810000		PPIB	790980000		GRWD1	889080000		SMC3
SRSF4	930840000		HNRNPD	845670000		SNRPB2	789900000		DSTN	864010000		EIF3G
SNRPN	928650000		ERH	840460000		EEF1E1	787880000		PPP1CB	858660000		ITPA
PPP1CB	924490000		FBXO3	840300000		RARS	783520000		KPNA3	854100000		UBA1
RPS28	918850000		RPS21	837190000		ALDH7A1	774090000		RUVBL1	853730000		SMAP1
SMC3	915470000		DSG1	827460000		SOD1	773760000		TKT	844110000		PSMC4
EIF3G	914100000		GARS	827070000		RPS29	769490000		SSB	843820000		KPNA2
ITPA	913190000		SNRPE	825270000		SLC25A3	768940000		YTHDF2	842130000		SOD1
UBA1	913080000		HSP90B1	823690000		SLC25A6	768700000		NUP155	831780000		EIF3D
SMAP1	906860000		ARF1	811960000		LARP1	764010000		PFN2	825520000		ADI1
PSMC4	904570000		CARS	809820000		PLCL1	761140000		SHMT2	822980000		ALDH7A1
KPNA2	902710000		ECHS1	807550000		SNRPG	748210000		RPL9	820950000		HMGB2
SOD1	896140000		CTPS1	807180000		SRP9	742750000		PPP2R2A	820760000		PDHA1
EIF3D	880340000		SFN	805840000		DKFZp686J1372	735870000		KHDRBS1	818160000		HCFC1
ADI1	878400000		ADSL	801970000		DYNC1LI1	733290000		VIM	816970000		RPN1
ALDH7A1	878200000		LYPLA2	798710000		CUL1	728020000		DDX1	813860000		HSDL2
HMGB2	876930000		PRMT5	797620000		SERBP1	726080000		CARS	806880000		SNRPB2
PDHA1	873650000		HSPA4	796860000		GMDS	723880000		NCKAP1	802850000		EIF4B
HCFC1	863000000		RPS28	793380000		ARPC4-TTLL3	723140000		DNAJA2	798440000		ACTR3
RPN1	862520000		RUVBL1	789250000		RRM2	722060000		BUB3	793620000		CNBP
HSDL2	859820000		2011-09-01	787090000		PSMC3	720920000		POLDIP2	791040000		PSMA1
SNRPB2	851490000		2007-09-01	780200000		KPNA3	711100000		SRP14	789370000		PELO
EIF4B	848320000		TCEB2	778800000		EIF4G1	710450000		NUDT21	788980000		PFN1
ACTR3	847780000		ACTR2	776900000		UTS2	709430000		RARS	788280000		QARS
CNBP	842700000		PPIB	771980000		CDKN2A	709190000		TCEB2	786380000		CKMT1A
PSMA1	841450000		ATP5C1	771640000		EIF3F	706230000		ZNF624	783290000		COPA
RPL10	840910000		PSMC4	771000000		PA2G4	705620000		ALDH7A1	782190000		COPB1
PELO	836850000		EIF3I	756530000		EIF3M	705530000		ARPC3	780600000		TCEB1
PFN1	833880000		KHSRP	751420000		SMAP1	703680000		IDH3B	771720000		PPP2R1A
QARS	832150000		SMAP1	748380000		SFN	701070000		SRP68	770140000		CAMK2D
CKMT1A	828600000		SNRPA	748070000		SUCLA2	697140000		PSMC4	769470000		SRSF2
COPA	818460000		PRDX6	747020000		LUC7L2	688280000		EIF3F	765310000		FUBP1
COPB1	818120000		RPL10	745010000		PTMA	688210000		CDC2	757430000		NTPCR
TCEB1	818060000		SOD1	741650000		SNRPE	674190000		DDX17	756640000		MYL6
PPP2R1A	815310000		BLM	739960000		TARS2	673980000		ARHGDIA	750950000		NUP155
CAMK2D	813260000		RPL31	739220000		CHORDC1	673020000		SMAP1	749520000		ZNF624
SRSF2	811150000		PPP1CB	736730000		HNRNPL	672120000		ACP1	742380000		CARS
FUBP1	805650000		LSM12	736360000		DHX15	672020000		ASNS	740570000		POLDIP2
NTPCR	804620000		VIM	734630000		ILKAP	669790000		ILKAP	735480000		PLEC
MYL6	804470000		SNRNP200	730110000		TCEB2	666460000		SNRPG	729730000		ANP32A
NUP155	803630000		LIN7C	716800000		COPA	666410000		CAPZB	728460000		PSMC6
ZNF624	801110000		DDX17	715580000		ILF2	662220000		VPS28	720980000		G3BP1
CARS	796260000		EIF3M	714880000		EIF3C	661760000		PTMA	718840000		CAD
POLDIP2	789990000		MYL6	705490000		HSD17B4	657260000		UBAP2L	714010000		MYH9
PLEC	786040000		ITPA	698750000		RANBP1	656880000		SFPQ	713730000		PSMD10
PPP1R2	786010000		H1FX	693450000		HBA1	652240000		HCFC1	713420000		PFDN6
ANP32A	786010000		POLDIP2	691700000		AIMP2	651830000		PPA2	712070000		HSPA4
SERBP1	784760000		HNRNPAB	689690000		PPP2R1A	651740000		SND1	711940000		EIF3E
PSMC6	784480000		EIF4G1	689010000		GALK1	648090000		VDAC2	711410000		RRP1B
G3BP1	781570000		GRB2	685290000		CDC2	645150000		CLTA	710280000		2009-09-01
CAD	779910000		CAD	683590000		RPL38	642520000		DNAJC8	701880000		RPS21
CTPS2	779330000		AIFM1	683170000		RRP1B	641270000		EZR	701760000		C14orf166
MYH9	778520000		SSR4	677820000		FLNA	637750000		SRSF4	700070000		YTHDF2
PSMD10	778010000		STIP1	675420000		TUBA1C	635490000		ANP32A	697490000		RUVBL1
PFDN6	775810000		HBA1	673180000		HMGB2	628640000		CTPS2	696660000		PDIA6
HSPA4	771480000		KPNA3	664530000		HCFC1	627220000		NTPCR	694620000		PWP1
EIF3E	761010000		PDIA6	657080000		YTHDF2	625020000		TCEB1	688710000		VIM
RRP1B	757840000		SRSF1	656240000		IVNS1ABP	622220000		EIF3D	679660000		H1F0
2009-09-01	756560000		PROSC	651870000		CLTA	618130000		ACTR3	678090000		DLAT
RPS21	754880000		YTHDF2	651600000		NUP155	616940000		CSNK2B	678030000		CTH
C14orf166	750480000		PSMD2	640770000		SEC23B	614050000		C14orf166	676670000		SRSF7
YTHDF2	737870000		ILF2	640590000		VDAC2	613480000		SRSF2	675130000		MRPS26
RUVBL1	735600000		PPA2	639140000		EIF4A3	613070000		H1FX	670310000		RPLP1
PDIA6	729260000		SIRT5	635670000		EIF4B	610110000		CTH	670090000		EEF1E1
PWP1	729050000		ILKAP	635290000		SRSF2	609630000		PDHA1	666110000		H1FX
VIM	722350000		PSMA1	634970000		PPA1	609260000		VCP	662890000		GRB2
H1F0	721830000		PRDX4	632510000		PWP1	609030000		SNRPD2	661500000		CSNK2B
DLAT	721060000		ZC3HAV1	631030000		RPN1	607280000		2009-09-01	660310000		SPC24
CTH	720150000		FLNA	629260000		MRTO4	605200000		TARS2	656010000		TP53BP1
SRSF7	720030000		SMC3	627520000		RCN2	602420000		IAH1	651530000		RPL9
MRPS26	717260000		KPRP	621620000		ACTR3	602360000		LSM12	650800000		MRTO4
RPLP1	715080000		PHB	620070000		SYNCRIP	596180000		EIF4B	647270000		TAGLN2
EEF1E1	713970000		OTUB1	619320000		RPL39P5	596120000		DDX6	645140000		RPL39P5
H1FX	712310000		PSMC5	619120000		PCNA	595670000		PYGL	644550000		ERH
GRB2	705700000		CSNK2B	618580000		SPTAN1	594750000		GLO1	644440000		ACTC1
CSNK2B	699780000		HNRNPA3	618360000		EIF3B	593710000		UBE2L3	644050000		GARS
SPC24	698950000		CAPRIN1	616030000		SPC24	592530000		KPNA2	639430000		IDH3B
TP53BP1	695970000		HMGB1	613540000		PM20D2	589090000		CPOX	638700000		HSD17B4
RPL9	687440000		DDX6	608840000		EIF3G	589060000		PRMT5	638490000		PGK1
MRTO4	686100000		GOLGA4	606600000		BUB3	588420000		SPC24	636180000		CARM1
TAGLN2	685270000		SRP68	604170000		DNAJA2	587090000		SLC25A3	634950000		FLNA
RPL39P5	685240000		PPAT	602850000		SF3B5	582140000		MCM7	632480000		SSR4
ERH	679200000		VDAC2	597200000		EIF3E	581340000		ALDH1B1	631070000		RANBP1
UBE2D3	675130000		CLTA	596420000		HDAC6	580280000		STMN1	630280000		STK39
ACTC1	672830000		U2AF1	594960000		DLAT	579770000		SNRPB2	630210000		RRM2
GARS	670170000		PGK1	593950000		SF3B1	577510000		GALK1	628890000		EIF3H
IDH3B	667850000		DSC1	593490000		CTH	576710000		PCNA	627030000		AIFM1
HSD17B4	662320000		ANP32A	592140000		PPP2R2A	576020000		GLUD1	626850000		C21orf33
PGK1	661370000		AIMP1	588730000		SSB	575650000		EIF3E	616750000		SND1
CARM1	660520000		PWP1	584500000		CARS	574900000		PRPF19	614160000		PGAM1
FLNA	655650000		ALYREF	579750000		DDX39A	573270000		PM20D2	612360000		CHORDC1
SSR4	654100000		BUB3	579180000		COX17	573240000		PLCL1	602700000		CDK4
RANBP1	640990000		ATP1A1	578250000		SIRT5	571760000		SF3A1	601130000		HSP90B1
STK39	639060000		HNRNPL	577240000		PPP1CB	570580000		GANAB	597170000		PTMA
UTS2	636510000		GNB1L	577060000		GARS	569020000		CANX	597000000		SF3B5
RRM2	632260000		MRPS26	575780000		SMC1A	568540000		2011-09-01	595950000		EIF3C
EIF3H	631450000		PSMA3	574000000		MCCC2	568380000		CAMK2D	594230000		CUL5
AIFM1	625440000		PPA1	571430000		ANP32A	564760000		DDX39B	593820000		PSME2
C21orf33	623050000		RANBP1	566540000		PFDN6	562000000		SNRPA	591380000		YWHAB
SND1	618720000		ASNS	565810000		KCTD12	561660000		SSR4	589810000		SF3A1
PGAM1	617970000		EIF3G	561310000		SRSF7	561230000		RRM2	585280000		SEC23B
CHORDC1	613670000		G3BP1	553740000		SFPQ	558840000		PSMC6	585210000		DNAJA2
CDK4	608820000		NUP155	551060000		TRA2B	557250000		PPP2CB	584940000		SNRPA
HSP90B1	608400000		KPNB1	550750000		GPX4	551800000		PSMD2	581250000		PPAT
PTMA	605150000		RCN2	550480000		MRPS26	550680000		SRP72	581050000		PRRC2C
SF3B5	604660000		DYNC1LI1	550420000		ACAT1	549070000		ENAH	575000000		KIF2C
EIF3C	604590000		ADI1	548640000		2009-09-01	548140000		ZC3H6	574520000		SRP14
CUL5	601310000		2009-09-01	543580000		PSMD10	547390000		MAPRE1	573700000		HNRNPUL1
PSME2	594750000		ARPC3	539860000		G3BP1	542020000		SRP9	573440000		BRCA1
YWHAB	593680000		SF3B4	533070000		KHDRBS1	539800000		SMC1A	567700000		ATP1A1
SF3A1	592970000		MCM6	533060000		ATP5F1	536560000		RPL39P5	566260000		FUS
SEC23B	591360000		ALDH7A1	530230000		VBP1	536040000		CAND1	564870000		CLTA
DNAJA2	590890000		FUS	528760000		DHX30	534190000		COPA	564500000		ATP5C1
SNRPA	584960000		DSTN	526400000		GRB2	533780000		H1F0	560520000		SPTAN1
PPAT	583080000		PFDN6	522000000		CAD	531220000		PDCD2L	557270000		ABCF1
PRRC2C	582840000		STMN1	520700000		HSP90B1	530610000		IMMT	550620000		ZC3HAV1
KIF2C	580930000		CASP14	519460000		LSM12	530100000		SNX5	550020000		PTER
SRP14	578050000		PSME3	518440000		ACP1	528810000		ALDH18A1	542500000		SNRPD2
HNRNPUL1	574560000		EIF3D	517150000		KIF5B	527260000		DLAT	540890000		KIF5B
BRCA1	568810000		GPX4	516610000		TRMT10C	524460000		BLM	539500000		HNRNPAB
ATP1A1	567590000		GRSF1	515800000		PSMC6	523790000		PDHB	537740000		VDAC2
FUS	566300000		PTGES3	515170000		C21orf33	515740000		UPF1	532200000		HNRNPA3
CLTA	565720000		LRRC47	514270000		UBAP2L	511500000		PRPS2	530720000		PPA2
ATP5C1	565470000		SMU1	513790000		NAP1L4	510670000		DPYSL5	530640000		EIF3F
SPTAN1	563730000		CKAP5	513580000		SNRPD2	509680000		RPS28	528000000		SRSF1
ABCF1	562270000		HDAC6	510310000		MYL6	509490000		TSN	526900000		PPA1
ZC3HAV1	559620000		EIF3B	510120000		ZC3HAV1	509150000		TUBA1C	525320000		EWSR1
PTER	558700000		U2AF2	508820000		PGP	508110000		EEF1E1	521250000		EXOSC4
SNRPD2	555730000		SMC1A	505290000		CKMT1A	507760000		DLD	521130000		VCP
KIF5B	549120000		GSTM2	504310000		H1F0	506590000		SERPINB6	518450000		LIN7C
HNRNPAB	545880000		SF3A3	500390000		SHMT2	505610000		EIF2S2	515530000		DNAJC8
VDAC2	543350000		NTPCR	492760000		PPA2	504530000		TARS	515070000		RCN2
HNRNPA3	542890000		VBP1	491730000		RBBP4	499990000		UTS2	514980000		ACP1
PPA2	541210000		EIF5B	482480000		HMGB1	494070000		UCHL1	510940000		DDX6
EIF3F	539970000		QARS	481970000		TARS	492930000		MRPS22	510690000		MRPS22
SRSF1	536690000		PSMD1	479280000		CKAP5	492630000		EIF5B	509490000		YARS
PPA1	534660000		SF3A1	478890000		QARS	486520000		RPL38	508970000		GPX4
EWSR1	533970000		KHDRBS1	477060000		HNRNPA3	485120000		DHX15	505600000		DHX30
EXOSC4	533100000		WDR77	475880000		EIF3H	484230000		G3BP1	502890000		EIF3B
VCP	528690000		EIF2S3	472120000		NCKAP1	483990000		MDH2	501520000		IRS4
LIN7C	526970000		MATR3	470330000		LARS	481850000		PRDX3	500570000		SLC25A3
DNAJC8	525490000		CKAP4	465690000		TKT	481400000		YWHAB	500140000		NAP1L4
PGAM5	520230000		SRP14	464920000		SRP14	480760000		DYNC1LI1	497930000		PPP2CB
RCN2	517990000		MYBBP1A	464050000		PSMD2	475240000		HSPE1	497610000		LARS
ACP1	517600000		HNRNPUL1	463260000		PPP2CB	473350000		PSMA3	496340000		CKAP5
DDX6	514120000		RBM39	461130000		STK39	471650000		RPS21	488470000		PSMD2
PUF60	513880000		SNRNP70	458280000		VCP	468350000		SF3B1	481970000		ABI1
MRPS22	513680000		VPS28	457760000		FBXO22	464670000		AIFM1	480170000		NOSIP
YARS	511430000		RPL26L1	452970000		RRM1	463900000		LUC7L2	478970000		CEP170
GPX4	508820000		KIF2A	451180000		SRRM2	463790000		EIF3H	475970000		MATR3
DHX30	506830000		KPNA2	450650000		CSNK2B	460240000		HSP90B1	475450000		GNL3
EIF3B	504450000		ASRGL1	450620000		ALDH1B1	458220000		FKBP4	475090000		TRMT10C
IRS4	504440000		PYCR2	448600000		NUDT21	451220000		CA2	473900000		AIMP1
SLC25A3	502660000		PSMD10	445990000		PYGL	450550000		ATP5F1	471390000		MCM4
NAP1L4	501070000		EIF3E	445950000		RPL22	446540000		COX17	468190000		ASRGL1
PPP2CB	489330000		NUDT16L1	444670000		CSE1L	445260000		HNRNPA3	466030000		TP53
LARS	486390000		FEN1	443900000		CAND1	443190000		PDIA3	463240000		AHSA1
CKAP5	485900000		EIF4A3	443200000		ASRGL1	439090000		NAP1L4	461800000		MARCKS
PSMD2	485210000		SF3B5	439170000		NUDT16L1	437760000		PSMC2	461000000		KPNA3
ABI1	483980000		SHMT2	436870000		FBXO31	436140000		GDI2	460150000		PSMD1
NOSIP	476930000		EIF3C	435970000		CEP170	435440000		SERPINH1	459240000		CPOX
CEP170	472240000		SERPINH1	435460000		U2AF1	430600000		HNRNPUL1	456810000		RPL38
MATR3	471170000		MDH1	435350000		DNAJC8	430030000		KIF5B	453490000		NUDT21
GNL3	470780000		RRP1B	428280000		PLEC	429510000		MATR3	453220000		DYNC1I2
TRMT10C	470620000		HSD17B4	425880000		BAG2	424290000		OPA1	452580000		PM20D2
S100A9	468740000		DIMT1	425870000		UCHL1	424230000		TRMT112	450610000		C11orf58
AIMP1	466700000		ISOC1	424170000		PFDN5	422390000		MTHFD2L	448550000		BCLAF1
MCM4	466070000		PYGL	423250000		STIP1	418150000		PELO	447500000		RBM39
ASRGL1	462920000		SLC16A1	422300000		RAD9A	412340000		MRTO4	446480000		BPNT1
TP53	462300000		EIF3H	421320000		SERPINB6	408980000		HSP90AB2P	443010000		SFN
AHSA1	454860000		NUDT21	414570000		SF3A1	406630000		BCLAF1	438160000		MCM7
MARCKS	452920000		SRSF7	413610000		PDCD2L	404360000		ARPC2	438000000		PPP2R2A
KPNA3	450290000		RRBP1	407660000		EIF3D	403730000		PSMD10	435130000		ACACA
PSMD1	447200000		SMC2	407150000		MAP1B	402090000		GPX4	434820000		PTGES3
CPOX	444540000		SNX2	404960000		IBA57	402090000		NAA50	432670000		PDCD6IP
DDX31	441230000		UBAP2L	402850000		SNX2	396770000		CDKN2A	425840000		U2AF1
RPL38	440020000		GNL3	402550000		EIF3L	396700000		EMD	418620000		UBAP2L
NUDT21	438230000		LUC7L3	402410000		GSTM2	396200000		EIF4A3	417300000		EIF2S2
DYNC1I2	435770000		EXOSC4	402340000		NTPCR	395490000		IKBKAP	416960000		PABPC4
PM20D2	434570000		ABCF1	398300000		THOC3	393940000		CKAP4	416620000		TRA2B
C11orf58	434000000		H1F0	398250000		NDUFAB1	392390000		SRRM2	416250000		MAP1B
BCLAF1	428140000		SLC5A7	392470000		CUL5	387160000		PSMA5	416210000		IKBKAP
RBM39	425100000		CENPM	390300000		GNL3	384500000		MAP1B	415990000		DDX39A
BPNT1	424030000		HCFC1	389560000		KPNB1	381190000		HNRNPAB	415330000		AIMP2
SFN	423720000		EZR	389470000		TRMT112	380020000		DDX39A	415290000		CAPRIN1
MCM7	421260000		TP53BP1	389050000		HTATSF1	379470000		AIMP1	415200000		MAPRE1
PPP2R2A	421140000		DDX39B	378060000		NAA50	377420000		CDK4	408210000		EZR
ACACA	420250000		ACTR1A	378030000		UPF1	376700000		HNRNPL	406750000		GALK1
PTGES3	417640000		COPE	377790000		GPATCH4	372840000		PSMA6	405190000		ZC3H6
PDCD6IP	416550000		PRPF8	376060000		EMD	371770000		PFDN5	404520000		PSMC3
U2AF1	412240000		STK39	375690000		GLUD1	371710000		PTER	402180000		STIP1
UBAP2L	411490000		MRPS22	373780000		HMGCL	368150000		PTGES3	401890000		LUC7L3
EIF2S2	410220000		ATP5O	372110000		COASY	368080000		EXOSC2	401480000		GRSF1
PABPC4	410210000		HDLBP	370180000		SRSF1	367800000		RPS29	396140000		RAD9A
TRA2B	409530000		MRPS27	369810000		PRPF19	365760000		PDCD6IP	395840000		TARS
MAP1B	407230000		MAPRE1	366990000		IMMT	365630000		THRAP3	395350000		ABCF2
IKBKAP	405190000		CHORDC1	366190000		RPL10	363990000		MARCKS	395030000		DDX39B
DDX39A	402030000		MARCKS	366170000		SF3A3	363930000		MARCKSL1	393120000		EFTUD2
AIMP2	400810000		LARS	365610000		MRPS22	362220000		DLST	392100000		GPATCH4
CAPRIN1	398760000		TAGLN2	363180000		MCM4	360650000		PSMC5	388970000		MAPK1
MAPRE1	396240000		TGM3	361850000		KIF2A	357940000		QARS	388720000		HSPA4L
EZR	393360000		VPS37C	358870000		DCTN2	356700000		MRPS26	387400000		VBP1
GALK1	393280000		EIF3F	358300000		LIN7C	356150000		ATPIF1	385170000		EXOSC7
ZC3H6	390320000		GALK1	357300000		PTGES3	355670000		RBM14	383560000		METTL2B
MRPS2	388740000		CDK4	357090000		NAP1L1	355490000		PEBP1	381720000		EMD
PSMC3	388140000		EMD	356870000		TIPRL	354410000		MRPS27	379550000		ACAT1
STIP1	387180000		BRCA1	354100000		ZC3H6	354250000		HMGCL	377150000		GLUD1
LUC7L3	386730000		MARS	353920000		DDX39B	353540000		EIF3L	376590000		PYCRL
GRSF1	385850000		UBE2L3	349910000		C11orf58	351980000		PRDX4	372570000		DCAF7
RAD9A	383930000		KIF5B	349500000		LUC7L3	351420000		SF3B5	372530000		EIF3L
TARS	382450000		SERPINB6	348010000		PABPC4	347740000		SMC2	368970000		SMC2
ABCF2	381810000		YWHAH	347550000		HNRNPAB	347070000		SPTAN1	367680000		PRDX4
DDX39B	378120000		DLAT	347210000		FNTA	344090000		PI4KA	365070000		IAH1
EFTUD2	376680000		TUBA1C	345490000		YWHAH	342660000		IVNS1ABP	363790000		COPS4
GPATCH4	375170000		PRRC2C	344330000		SND1	342530000		ABI1	362230000		TPR
MAPK1	373080000		PYCR1	344020000		DCTN6	340060000		CHORDC1	360850000		MAD2L1
HSPA4L	369230000		TFG	341520000		NOSIP	338890000		LRPPRC	359200000		SF3A2
ENAH	369190000		CKMT1A	341500000		EXOSC2	338380000		MRPS25	359170000		DLD
VBP1	367240000		UPF1	341320000		RRBP1	336610000		SRSF7	358290000		EIF4A3
EXOSC7	365660000		SPTAN1	336290000		IRS4	335920000		PPIB	357250000		TXLNA
METTL2B	364910000		YRDC	336280000		MAD2L1	335840000		STK39	356950000		YRDC
EMD	362460000		CANX	333400000		PSMC5	334590000		HYPK	355720000		MCCC2
ACAT1	360490000		PPP2R2A	331170000		BRK1	334290000		HNRNPDL	354690000		DCTN6
GCLM	357240000		ISYNA1	328680000		YWHAB	329930000		UBE2N	350140000		HNRNPL
GLUD1	356790000		EEF1E1	328560000		ABCF2	329440000		S100A10	348460000		THOC3
PYCRL	356540000		TRA2B	327890000		EXOSC7	328310000		MAPK14	347450000		SRRM2
DCAF7	356410000		EFTUD2	326040000		PDHB	328140000		CEP170	346530000		PDHB
EIF3L	354670000		ACTR3	324350000		PSME3	326290000		HSD17B4	345380000		PSMC5
SMC2	352560000		VCP	322520000		HSPA4	325950000		WDR77	344970000		RAD50
PRDX4	351520000		PRPS2	320950000		ENAH	325740000		KPNB1	344470000		MYBBP1A
IAH1	349720000		NAP1L4	320640000		TIMM13	325170000		IBA57	343650000		SF3A3
COPS4	348280000		KIF2C	320420000		C8orf33	324430000		ALYREF	341920000		PSMB2
TPR	348030000		ANP32B	319500000		CAPRIN1	321380000		TPT1	340660000		SMU1
MAD2L1	347490000		CUL1	318510000		PRDX3	319350000		EFTUD2	336100000		MDH2
SF3A2	346060000		TARDBP	314800000		PI4KA	319070000		HNRNPH2	335350000		MRPS27
PLCL1	345810000		ARHGDIA	314600000		PNPO	318660000		DCTN6	334620000		COASY
DLD	343500000		DNAJA3	314440000		CTPS2	318510000		GRB2	329620000		STMN1
EIF4A3	341190000		U2SURP	313330000		CDC37	318170000		DIS3	329530000		ARHGDIA
TXLNA	339650000		PSMD6	313000000		VPS52	316590000		U2AF2	328940000		PBDC1
YRDC	339500000		DNAJC7	312430000		FUS	314980000		CALD1	328620000		UPF1
MCCC2	339250000		GIGYF2	312380000		EIF5B	314810000		HDLBP	328560000		KIF2A
DCTN6	337650000		YWHAB	310830000		ACTC1	314750000		SRM	328550000		RBBP4
HNRNPL	337470000		EIF2S2	308700000		LRRC47	313080000		LIN7C	328360000		CAND1
THOC3	336670000		EIF4B	308200000		SERPINH1	311210000		ABCF1	327440000		WDR77
SRRM2	336470000		MAD2L1	303730000		MRPS27	310480000		PARP1	327020000		MRPS25
BAZ1B	336070000		DLD	303720000		ATP5O	310250000		CSK	326640000		ARPC2
PDHB	335120000		EIF3L	303190000		ARF1	309890000		TUBB8	326510000		SNRNP200
PSMC5	333500000		SND1	301330000		PSMA4	306600000		G3BP2	326470000		GLDC
RAD50	332790000		SPC24	300750000		EFTUD2	304430000		ABCE1	326030000		WDR26
MYBBP1A	331350000		DIS3	299020000		BAZ1B	304190000		ACAT1	325010000		MYL12A
SF3A3	329490000		PSMB6	298400000		PUF60	303770000		VDAC1	324890000		PRDX3
PSMB2	322520000		YTHDC2	297830000		CDK4	302440000		MDH1	324660000		DCTN1
SMU1	320300000		EWSR1	297010000		MRPS34	302430000		PSMA4	323820000		YWHAH
MDH2	319640000		EIF3K	295430000		EWSR1	302270000		RPL37	323130000		CUL1
MRPS27	319150000		THOC3	295400000		EIF4E2	301560000		CUL5	322870000		NAA50
COASY	317240000		AIMP2	295030000		PRPSAP2	301050000		SNRNP70	322830000		SART3
STMN1	316040000		ZC3H6	293340000		METTL6	300230000		PABPC4	321340000		IBA57
ARHGDIA	315590000		TUBB8	288930000		PITPNB	299250000		FUBP1	319390000		ARPC4-TTLL3
PBDC1	313380000		ACP6	288430000		ARHGDIA	297070000		EIF4E2	319160000		ACP6
UPF1	313170000		GLUD1	285810000		CANX	294410000		ADA	314330000		EXOSC10
KIF2A	311720000		SUCLA2	285550000		RPL31	293970000		EIF2S3	314190000		PSMA6
RBBP4	310120000		FKBP4	284870000		WDR77	293890000		DNAJC7	314080000		GRHPR
CAND1	309460000		PSMA5	284540000		TMLHE	293330000		PSMB5	313020000		PSMA4
WDR77	308400000		WDR26	283380000		MATR3	290170000		ATP5O	312450000		PSMD11
MRPS25	307440000		MARCKSL1	281800000		FKBP3	290050000		FBXO31	311830000		HSPA14
ARPC2	306370000		PSMD11	278510000		DDX6	289960000		PYCR1	310640000		EIF4H
SNRNP200	306370000		RRM1	275200000		UBA6	289700000		HDGF	306520000		SLC25A1
GLDC	305070000		PEBP1	274150000		OPA1	288720000		PFAS	305850000		DIS3
WDR26	305040000		DNAJB6	273850000		PDCD6	288230000		EIF3G	305520000		TMA16
MYL12A	303010000		GGCT	273570000		FAM98B	287690000		FUS	305180000		CENPM
PRDX3	302630000		IRS4	272950000		PSMA3	286610000		TMLHE	305180000		ZNF207
DCTN1	302490000		MAPK14	269610000		MDH2	284530000		RPL10	301190000		KPNB1
SNRPD3	301830000		MRPS25	268630000		PSMD1	284030000		RPL31	299080000		ASNS
YWHAH	301380000		PHF5A	268450000		CARHSP1	283500000		GRHPR	297670000		DNAJC7
CUL1	300980000		EBNA1BP2	267510000		MARS	282070000		SUMO2	296940000		VPS28
PI4KA	300970000		EXOSC10	264950000		HDLBP	281290000		DNAJB6	293550000		RRM1
SNX6	300460000		CD2AP	263960000		SNRPA	281120000		PSME3	293550000		MRPS6
NAA50	299800000		SF3B6	263880000		PSMC2	278450000		ALDH16A1	292460000		SERPINH1
SART3	299160000		MSN	263080000		DLST	277840000		ACP6	291240000		CSTA
METTL6	293250000		PTER	262930000		CKAP4	276800000		ACACA	290160000		TARDBP
IBA57	292900000		EXOSC9	262210000		MARCKS	275190000		TMPO	289320000		MARCKSL1
HMGB3	292650000		TPR	259750000		DCTN1	274370000		VBP1	288780000		C8orf33
PURA	292180000		NDUFS2	259030000		DLD	271150000		PSMD1	287820000		FXR1
TUBB6	291090000		CEP170	258870000		SF3B4	270640000		CPS1	284250000		GNB1L
ARPC4-TTLL3	290030000		C7orf50	258370000		ABI1	270520000		GRSF1	280990000		SHMT2
MTHFD2L	290030000		SRSF5	257950000		PRRC2C	269670000		ARPC4-TTLL3	280690000		IMMT
ACP6	289540000		TXNDC9	257330000		G3BP2	269420000		VPS35	280570000		ATP5F1
EXOSC10	288030000		MYLK	256490000		RBX1	269200000		TRMT10C	278980000		FNTA
PSMA6	287480000		SEC23B	256170000		SMC3	266310000		PRRC2C	277980000		EIF3M
HDHD2	286740000		SRPK1	255890000		STMN1	265840000		PRKCSH	274330000		GLO1
GRHPR	285410000		UBE2N	255570000		PFAS	264970000		TPR	273410000		RPL37
PSMA4	281580000		CPOX	254590000		OTUB1	264060000		PRKAG1	273270000		CDK5
PSMD11	281490000		WARS	254310000		ZNF207	263790000		RRP1B	272330000		ABCE1
HSPA14	280810000		GPATCH4	254280000		RBM25	263520000		MRPS6	271250000		PFAS
EIF4H	280020000		NDUFAB1	254140000		TP53BP1	259640000		TSNAX	270960000		RECQL
SLC25A1	279950000		CDK5	253870000		ACTR1A	259540000		SF3A3	270830000		SEC13
DIS3	279770000		METTL2B	253460000		UBE2I	258520000		METTL2B	270080000		MAPK14
TMA16	277830000		PSMA4	252740000		HAT1	258030000		CKAP5	269370000		NDUFS2
CENPM	277350000		EXOSC2	250350000		TMPO	257240000		CBR1	269340000		BTF3
ZNF207	275330000		HSPE1	249980000		SEC13	255730000		HADHA	268520000		UCHL1
KPNB1	275060000		LRRC40	249340000		WARS	254540000		FBXO22	266080000		HDLBP
ASNS	274900000		PHF6	248180000		DYNLRB1	253770000		SNX2	265970000		TMPO
DNAJC7	273100000		GLO1	247390000		PPP6C	251020000		CUL1	265410000		GNB2
VPS28	270980000		MAP1B	246480000		AAMDC	250970000		TRA2B	265360000		EXOSC5
RRM1	270330000		C8orf33	246280000		CPOX	250950000		PMPCA	261760000		OSGEP
MRPS6	269280000		AAMDC	245240000		DIS3	248720000		SMC3	261490000		G3BP2
SERPINH1	268070000		SNX5	244580000		AIMP1	246790000		RCN2	261020000		BRK1
CSTA	267450000		FUBP1	243630000		PPAN-P2RY11	242380000		NDUFAB1	260940000		PRPF8
TARDBP	266130000		SRM	241850000		COPS4	240590000		CSTA	259610000		MAZ
MARCKSL1	265490000		DYNC1I2	241750000		PARP1	240320000		FEN1	259340000		PGRMC1
C8orf33	265440000		MRTO4	241090000		CDK5	239050000		TUBB2A	258660000		CBX3
FXR1	265430000		C11orf58	240530000		MCM6	239020000		CAPRIN1	257330000		RPL36AL
GNB1L	265030000		RECQL	239420000		ARPC5	238180000		XPO1	256890000		HADHA
SHMT2	264980000		SLC25A13	237790000		TUBB4A	237810000		PGRMC1	255780000		U2SURP
IMMT	264000000		NOSIP	237690000		RBM39	237750000		ATP5L	255180000		TUBA1C
ATP5F1	262780000		DCTN2	237500000		HSPE1	235490000		YARS	254540000		SKIV2L2
FNTA	262490000		BAG2	237280000		DCAF7	235360000		NDUFS3	254410000		EIF3K
EIF3M	262160000		ALDH1B1	237200000		MARCKSL1	234580000		LUC7L3	253060000		HMGCS1
GLO1	261990000		DCTN6	233590000		GRHPR	232840000		PGAM5	252920000		DLST
RPL37	260890000		IMMT	232590000		ABCF1	232760000		RPA1	252620000		DYNLT1
TUBB4A	260500000		UBE2M	232410000		MAPK14	232100000		TRAP1	252550000		GTF3C3
CDK5	260440000		PPP6C	231580000		SAMHD1	231610000		2008-09-01	251340000		SNX2
ABCE1	260060000		LRRC59	231450000		TMA16	231270000		HSPA14	250550000		EBNA1BP2
PFAS	259680000		HDGF	229310000		DYNC1I2	231040000		RPP30	250340000		MCM6
RECQL	258700000		ATP5L	228430000		PELO	230970000		RBBP4	249590000		RBM26
SEC13	258620000		PABPC4	228220000		SNRNP70	230730000		TP53	248630000		RPA1
MAPK14	257680000		PDCD6IP	228110000		RPA2	229720000		KCTD12	248170000		SERPINB6
NDUFS2	257660000		RPL37	227960000		EXOSC9	228930000		RBM26	247480000		UBE2I
MSRB2	256970000		RPS27L	227670000		MAPK1	225420000		PRPSAP2	246900000		IPO5
BTF3	255860000		S100A10	225640000		UBE2N	225030000		GNB1L	246370000		DNAJA3
UCHL1	255630000		NCCRP1	225370000		HDHD2	224610000		LARS	245600000		HAT1
HDLBP	254740000		FKBP3	225270000		MAPRE1	223900000		BAG2	245530000		PSME3
TMPO	253800000		HADHA	224840000		TSG101	223450000		CMSS1	244210000		SLC25A13
GNB2	252860000		RAD9A	224780000		CNBP	221520000		DYNLT1	244150000		PSMD6
EXOSC5	252790000		HSPA14	224300000		CSK	221340000		SEH1L	244090000		HSPE1
OSGEP	251880000		MCCC2	224210000		TPT1	220040000		EXOSC4	243840000		OLA1
G3BP2	250440000		TARS	224020000		IGF2BP3	219470000		PNPO	243770000		THRAP3
BRK1	249510000		IBA57	221730000		HN1L	219250000		PDK3	243030000		PFDN1
PRPF8	248990000		DYNLT1	221300000		MYL1	218310000		SLC25A11	242830000		EXOSC2
MAZ	248020000		SNRPD2	219780000		AASDHPPT	218300000		NOSIP	242360000		U2AF2
PGRMC1	246710000		SRRM2	219500000		YARS	217730000		PSMD11	242230000		FKBP4
NCAPG	246490000		PSPC1	219030000		PMPCA	216540000		TMEM189-UBE2V1	240780000		ZNF768
PPM1G	245760000		ARPC2	217830000		MYBBP1A	214280000		MCCC2	238380000		RPP30
CBX3	245160000		ABCE1	217010000		ACP6	214160000		CLTB	238200000		VPS37C
MDC1	245000000		ALDH18A1	216430000		HADHA	213770000		ANP32B	237320000		LRRFIP1
RPL36AL	243490000		MCM2	215380000		GNB2	212630000		NAE1	237190000		ANP32B
HADHA	241270000		RRM2	214150000		ACOT9	212570000		RPA2	236730000		MARS
U2SURP	241210000		GTF3C3	213620000		RBM8A	211100000		DHX30	236130000		ACTR1A
TUBA1C	239120000		NCKAP1	213240000		MRPS10	210380000		NDUFS2	235860000		TMA7
SKIV2L2	239120000		P4HB	212840000		ECI2	209770000		PWP1	235220000		PSMB1
EIF3K	238400000		ATPIF1	212790000		TRAP1	209300000		MYL1	234980000		UBE2N
HMGCS1	238180000		GANAB	211560000		UFSP2	208420000		GRPEL1	234310000		POP1
DLST	238080000		APEX1	210760000		GNB1L	207530000		RAD9A	233260000		SRSF5
DYNLT1	237650000		TSG101	210710000		AP2B1	206420000		ATP5C1	232900000		EXOSC9
CAMK2G	237020000		ATP5D	210280000		METTL2B	205580000		DCTN1	232510000		PHF6
GTF3C3	235880000		DNAJC8	210130000		KIF2C	204460000		EDC3	231920000		RRBP1
SNX2	235580000		PDHB	210110000		DNAJB6	201400000		PSMA7	231630000		SNRNP40
EBNA1BP2	235430000		BPNT1	209620000		PHF6	200960000		PDIA4	230030000		PSMC2
MCM6	235360000		NSUN2	209450000		BCLAF1	199900000		YRDC	229590000		PARP1
RBM26	235270000		EIF4EBP1	208350000		SLC25A1	199300000		GPATCH4	228530000		PGP
URI1	234690000		BTF3	207300000		MSRB2	198920000		DYNC1I2	227870000		UBA6
RPA1	233840000		PFDN1	206920000		VPS28	198010000		AAMDC	227670000		PSMB5
WDR18	233710000		XRN2	206170000		BTF3	197590000		LRRC47	227510000		WDR45B
SERPINB6	233230000		GTF3C5	206050000		TECR	197490000		ATP5D	226540000		TAF15
UBE2I	233190000		SAE1	205410000		PMPCB	197400000		MCM6	225800000		CA2
IPO5	232710000		SNRPD3	205250000		RPA1	197390000		EIF3C	225680000		IGF2BP3
HNRNPH2	231940000		DYNLRB1	204880000		SNX6	196990000		RRM1	224970000		MMTAG2
DNAJA3	231610000		TRMT10C	204770000		SAE1	196370000		GLRX3	223430000		MRPS34
CAPN2	231170000		CAND1	204120000		PTER	192990000		WDR61	223410000		UMPS
PSMC3IP	230100000		TKT	203960000		MYL12A	192200000		COPS3	221870000		GANAB
WDR82	229700000		TXLNA	203860000		PRPS2	191320000		GPI	221560000		GFPT1
HAT1	227300000		LRRFIP1	203570000		TIMM50	190750000		KPRP	220690000		ATP5H
PSME3	225350000		TIMM8B	201900000		BPNT1	189210000		EWSR1	219880000		CSNK2A1
FLOT1	225070000		UCHL1	201030000		ACACA	189110000		WDR45B	219210000		PITPNB
SLC25A13	224830000		RPL36AL	198980000		PGRMC1	189100000		IRS4	219100000		RPA2
PSMD6	223590000		RBM28	197110000		ADA	188840000		ACOT9	218970000		ADSL
HSPE1	223520000		HSDL2	197050000		PYCRL	188450000		HBB	218790000		PHAX
CLTB	223140000		MDH2	196600000		PRKAG1	188270000		HINT1	218470000		PDIA3
OLA1	222370000		TXNDC5	195120000		NDUFS3	187810000		GCDH	217740000		DDX41
TPT1	221670000		CFL2	194660000		FLNB	186900000		DARS2	217130000		CHERP
THRAP3	221220000		VDAC1	194610000		LRPPRC	186210000		XP32	217050000		RPL3L
PFDN1	220910000		C21orf33	194210000		SEC61A1	186170000		CSNK2A1	214470000		HDGF
EXOSC2	220320000		AP2B1	194070000		TMA7	186090000		EIF4H	214290000		CKAP4
U2AF2	219850000		ACAT1	193490000		SLC16A1	185700000		PSMD6	213960000		GCDH
FKBP4	219680000		IPO7	192950000		YRDC	184990000		COASY	213760000		PHF5A
ZNF768	219400000		RPP30	192110000		VPS37C	184940000		TBCA	213090000		PFDN5
RPP30	219290000		MRPS6	190340000		HNRNPUL1	184640000		UBE2I	212440000		NARS
RBM28	218730000		EXOSC6	189080000		LRRC40	184450000		ENY2	210510000		ADA
VPS37C	218060000		TIMM13	187520000		GDI2	183160000		BAZ1B	210440000		HYPK
APEX1	218040000		BRK1	187480000		H1FX	181930000		SART3	208680000		FAM98A
MRPS28	217570000		CBR1	186570000		SNRNP200	181470000		SNRNP200	208270000		KCTD12
VPS29	217400000		TRAP1	186540000		RPS28	180260000		ACTR1A	208050000		NAE1
LRRFIP1	216850000		UBE2D3	185700000		SEC61B	179960000		NAA15	207130000		ACOT9
ANP32B	216610000		S100A8	185260000		NKRF	179870000		EIF4EBP1	206950000		MYL1
UBA52	216570000		PSMB5	184940000		SRSF5	179820000		BPNT1	206120000		PSMA3
DDX20	216140000		EXOSC5	184770000		RPS27L	179760000		EXOSC5	205970000		ATP5D
MARS	215610000		HMGCL	183730000		PPIL1	179370000		DNAJA3	204820000		GTF3C1
ACTR1A	214410000		HN1L	182090000		UCHL5	178880000		PSMB1	203590000		PSMA5
TMA7	214060000		PSMB3	181680000		ATP5D	178770000		DAP3	203020000		UQCRC2
PSMB1	213690000		FXR1	180270000		MRE11A	177590000		MYL12A	202640000		DAP3
UBE2N	213400000		SNRPC	180150000		MRPS25	177280000		NUDT16L1	201810000		DENR
POP1	212270000		TIPRL	179410000		U2SURP	177230000		U2AF1	201440000		MRE11A
SRSF5	212210000		IVNS1ABP	179220000		XRN2	175630000		GPHN	198730000		RPL22
EXOSC9	211260000		ARPC5	179160000		PDIA3	174670000		PRPF38B	195210000		TMLHE
PHF6	210450000		PSMD14	178160000		THRAP3	173890000		EIF3M	194220000		ISYNA1
RRBP1	210020000		PELO	177810000		PSMD4	173560000		MYBBP1A	194120000		VPS37B
SNRNP40	209390000		MCMBP	177800000		UPF3B	173550000		SLC3A2	194080000		VPS35
PSMC2	208570000		POP1	177200000		VAPA	173220000		UQCRC2	193540000		XPO1
PARP1	207270000		SERPINB3	176480000		GSTP1	173050000		ARPC5	193050000		SIRT1
PGP	206410000		DLST	175390000		CPS1	172360000		IPO5	192910000		ALDH18A1
UBA6	204850000		DHX30	175050000		UBA52	172200000		EEF1D	192190000		PRPS2
PSMB5	204340000		2008-09-01	172210000		EIF2S2	172190000		MAGOHB	192180000		ATP5L
WDR45B	203280000		RBX1	171070000		FKBP4	172120000		MYH10	191860000		LRPPRC
TAF15	202220000		UBE2I	170520000		EIF2S3	171100000		EXOSC9	190670000		DNAJB1
VAPA	201720000		CCDC124	170320000		CSTA	170970000		GNB2	188820000		PES1
CA2	201210000		EXOSC7	169830000		PROSC	170720000		ZC3HAV1	185640000		XRN2
IGF2BP3	200010000		TMA7	169770000		PSMB6	168980000		CCAR1	185320000		KPRP
RTCA	199870000		ARPC4-TTLL3	169520000		COPS6	167630000		TMA7	184700000		TRMT1L
MMTAG2	199580000		BRIP1	169120000		NDUFS2	167100000		AASDHPPT	184590000		SEC61B
MRPS34	198650000		TNPO1	168510000		HMCES	166790000		PITPNB	184430000		IQGAP1
UMPS	197970000		PRDX3	167740000		GRSF1	166430000		NSUN2	184360000		ALYREF
GANAB	196770000		BSG	167400000		EZR	165990000		HDAC8	184190000		RBX1
GFPT1	195490000		AZGP1	167250000		CAMK2G	165160000		SHMT1	182310000		NSUN2
MINA	195330000		SARS	166370000		NOP2	163770000		PPP5C	182150000		ARPC5
ATP5H	195030000		SNW1	166110000		WDR26	163200000		FKBP3	182130000		EIF4EBP1
VPS52	194450000		ARF4	165820000		LRRFIP1	162240000		PSMC3IP	181860000		TOMM20
CSNK2A1	194360000		HNRNPH2	165780000		POP1	162090000		PSMB6	181840000		AASDHPPT
PITPNB	193910000		ARG1	165680000		RCC1	161710000		COPS6	181700000		CBR1
SF1	193860000		CTSD	164550000		PYCR2	161540000		PSMD12	181630000		SLC16A1
RPA2	193730000		STAU1	163130000		RPL36AL	161100000		FNTA	181320000		DYNC1LI1
YEATS4	193670000		NPEPPS	162860000		EXOSC5	160590000		EXOSC6	181260000		BRIP1
ADSL	193560000		GFPT1	162650000		MRPS6	159880000		NPEPPS	180490000		TSG101
PHAX	193050000		PRPSAP2	160750000		SMC2	159130000		PBDC1	180200000		FOXK1
CSK	192720000		XPO1	160470000		PLK1	158810000		PGP	180120000		NCAPD2
PDIA3	192460000		BRIX1	159530000		UQCRC2	156730000		ACTN4	179730000		DNAJB6
DDX41	190900000		CDKN2A	159240000		NCAPH	156310000		UBA6	178660000		PMPCA
CHERP	190400000		ATP5H	158700000		COPE	156040000		TSG101	177960000		TSNAX
YTHDC2	189460000		HYPK	158350000		PPIF	155970000		MCM4	177880000		TIMM13
RPL3L	188920000		RCN1	157640000		RPL26L1	155630000		STAU1	177210000		PEBP1
HDGF	188620000		NOP2	156970000		IAH1	155570000		AK2	176950000		AP3D1
CKAP4	188470000		SLAIN1	155990000		RBM26	155450000		GLDC	176860000		C7orf50
GCDH	188060000		HAT1	155480000		HYPK	154770000		CALU	176250000		GTF3C5
PHF5A	187880000		KRR1	154690000		GLDC	154740000		ARL1	175380000		FKBP3
PFDN5	187770000		PPIL1	154500000		SKIV2L2	153100000		MAPK1	174580000		PPAN-P2RY11
NARS	187720000		FBXO22	153300000		HSPA14	152590000		RPL36AL	173410000		UBE2L3
ADA	187510000		NIT1	152790000		NTMT1	152390000		RHOA	173020000		MRPL39
HYPK	187390000		IGF2BP3	151310000		CNOT3	152120000		CPSF7	172940000		DCTN2
FAM98A	186910000		PNPO	150870000		MYH10	151350000		CALR	172460000		PFKL
PPIF	186640000		CSNK2A1	149560000		GCDH	151200000		PFDN1	172290000		MAP2K3
INO80C	186600000		DDX39A	149200000		AP3D1	150240000		SLC25A13	172080000		MRPS16
KCTD12	183090000		LRPPRC	148950000		TXLNA	149750000		TNPO1	171850000		TRAP1
NAE1	182490000		PSMA7	148220000		SF3B6	149660000		VPS37C	171120000		DHX36
ACOT9	181740000		SUGT1	147940000		SEH1L	149350000		SEC61A1	170620000		S100A8
DMD	181650000		PFDN5	147090000		SART3	149300000		GYS1	170320000		GCAT
MYL1	180720000		COPS6	146910000		PSMB5	149280000		CDK5	170310000		PYCR2
UBE2M	180640000		COPS4	146460000		MAP2K3	149030000		FAU	169870000		NDUFAB1
PSMA3	179640000		MCM4	146400000		NDUFS1	146310000		HAT1	169840000		FAU
NKRF	179250000		RAB1B	145710000		NPEPPS	146120000		CDC37	169680000		NCBP2
ATP5D	178590000		LAMP1	145180000		RRP15	145140000		EXOSC10	169000000		RBM25
GDI2	178220000		ATP6V1A	144200000		EIF4H	144420000		MMAB	168110000		CCDC124
GTF3C1	177560000		GNB2	144190000		LANCL2	144400000		OSGEP	167830000		LANCL2
TTN	177120000		TLN1	144150000		CCDC124	144380000		C8orf33	167440000		PFKM
PSMA5	176160000		PSMB4	141610000		EXOSC4	143160000		PSMC3	166880000		HMGCL
UQCRC2	176040000		COPS2	141540000		PSMD11	142680000		MSN	166700000		DARS2
DAP3	175700000		EDF1	140760000		PITHD1	141460000		GGCT	166520000		PSMA2
DENR	173710000		POLR2E	140520000		RBFOX2	141200000		MSH2	166390000		PMPCB
EXOSC1	173120000		MAP2K3	140480000		PSMD6	140710000		AIMP2	165240000		AAMDC
MRE11A	172710000		COLGALT1	140120000		OSGEP	140690000		ACTR1B	163920000		CDC37
RPL22	172280000		FAM192A	139160000		SRM	139030000		PLEC	163800000		EIF2AK2
TMLHE	171800000		NTMT1	138940000		WDR82	138470000		GNPNAT1	162340000		NPEPPS
PGLS	171520000		ELAVL1	138880000		TRPM7	136280000		MYLK	161520000		PRPF38B
ISYNA1	170850000		GRPEL1	138550000		TUBB3	135870000		MRE11A	161230000		ACBD3
SRSF11	170570000		GRHPR	137980000		PDCD6IP	135690000		THOC3	161070000		CLPB
VPS37B	170550000		ACTN4	137600000		ALKBH4	134900000		ZNF207	160740000		YY1
VARS	169310000		MAGED2	136810000		GLO1	134850000		XRN2	160420000		TUBB3
VPS35	168470000		TAF15	136160000		ACOT13	134390000		BRIX1	160110000		COPS2
XPO1	168460000		TECR	135520000		GGCT	133550000		PPAN-P2RY11	159730000		PPIL1
SIRT1	167800000		PLEC	135050000		TP53	133500000		RPL22	159510000		GTPBP4
PLK1	167630000		PRKAG1	134940000		EIF3K	133420000		EBNA1BP2	158900000		GLRX3
ALDH18A1	167470000		PPAN-P2RY11	134550000		CPSF7	132950000		COPS4	157700000		ATXN2L
PRPS2	167330000		PHAX	134540000		FAM98A	130490000		PHF6	157410000		RBM17
SNRPC	166710000		SEC61A1	134110000		GTF3C5	130030000		TMSB10	155840000		ATP5O
ATP5L	166120000		ARPC5L	133790000		EEF1D	129180000		TAF15	155150000		PPP5C
LRPPRC	165350000		HSPA4L	133550000		ARL1	128540000		HMGB3	155120000		ARL1
DNAJB1	165150000		PM20D2	133250000		DAP3	128520000		HSPE1-MOB4	154890000		MSN
PES1	164650000		DENR	132890000		SLC3A2	128390000		OLA1	154860000		MVB12A
XRN2	164590000		UPF3B	132330000		TOMM20	128390000		SMU1	154580000		RRP15
SLC25A11	164250000		DCAF7	132260000		PYCR1	127750000		NAA10	154520000		SHMT1
TK1	163930000		G3BP2	131850000		MCMBP	127580000		ACAT2	154440000		COPS6
KPRP	162980000		TRIM25	131270000		RBM17	127290000		EIF2B1	154210000		MSH2
TRMT1L	162930000		HSP90AB2P	131110000		NT5DC1	127230000		FKBP1A	153510000		NTMT1
TMEM33	162790000		AAMP	130730000		MVD	125400000		LSM3	153140000		CTTN
CCDC47	162350000		TFRC	130030000		PPP5C	124800000		SLIRP	152880000		TXNDC5
NDUFA4	161800000		TMA16	129770000		ST13	124130000		RSL1D1	152660000		MCMBP
SEC61B	161770000		CMC4	129060000		TRIM25	124070000		EXOSC8	151870000		NDUFS3
IQGAP1	160670000		PSMC2	129050000		GID8	123940000		HACD3	151660000		RBM8A
ALYREF	160380000		VPS4A	128940000		SHMT1	123790000		EIF3K	151520000		ABCD3
RBX1	160280000		SUCLG1	128420000		VPS35	123500000		SKIV2L2	150410000		DYNLRB1
NSUN2	159870000		IPO5	128170000		NCAPD2	123170000		TLN1	150000000		WDR61
ARPC5	158100000		VARS	128120000		RPL37	121640000		CECR5	149710000		ELP2
EIF4EBP1	156920000		GTF3C1	127050000		CAPN2	121440000		RBM8A	148520000		SUGT1
TOMM20	155260000		STUB1	126600000		PSMD7	120500000		CARHSP1	148350000		CALR
DRG1	154890000		SRSF11	126200000		GFPT1	119560000		SPTBN1	148320000		SEC61A1
AASDHPPT	154450000		ST13	125440000		SRPK1	117850000		MSRB2	148030000		GIGYF2
CBR1	153720000		PGRMC1	125150000		DENR	117610000		RBM25	147710000		FAM98B
SLC16A1	153310000			124970000		TXNDC5	117350000		CPNE3	146530000		USP5
DYNC1LI1	152930000		HSPBP1	124810000		YTHDC2	117080000		ARF4	146270000		CCNT1
BRIP1	152270000		AP2M1	124420000		EDF1	117060000		HMGCS1	146010000		TIMM50
TSG101	151930000		HDAC2	124410000		TAF15	117020000		IPO7	146000000		PSMB6
DNAJB11	151390000		PRPSAP1	124400000		PSMB4	117020000		PSMB3	145770000		P4HB
FOXK1	151210000		NPM3	124320000		ASNS	116850000		KIF2C	145480000		EXOSC8
OTUD4	150940000		PFKL	123140000		DDX20	116720000		CENPM	144670000		GTF3C4
NCAPD2	150440000		SLC25A11	123070000		PRDX4	116680000		SEC23B	144090000		TCERG1
DNAJB6	150260000		HMGCS1	123070000		NCBP2	116180000		NCAPD2	143550000		MSH6
PMPCA	149260000		NMT1	122720000		GEMIN2	116080000		RECQL	143540000		PSMB7
TSNAX	148980000		OAT	120590000		PSMC3IP	115780000		APEX1	143450000		ST13
RPF2	148780000		CA2	119630000		ALYREF	115470000		JUP	143380000		TIGAR
TIMM13	148750000		PSMD12	119540000		MAGED2	115340000		PRPF8	141790000		SEC24C
PEBP1	148440000		NAA10	119400000		IPO5	115260000		ABCF2	140830000		RPIA
AP3D1	147160000		FDPS	119140000		MMTAG2	114720000		PFKL	140640000		FBXO22
HUS1	146250000		PPM1G	118900000		XPO1	114130000		TRMT1L	139630000		STOML2
C7orf50	145870000		CDC37	118670000		U2AF2	113700000		ATOX1	139060000		PRPSAP2
GTF3C5	144950000		DBR1	118200000		BRIX1	112940000		PYCRL	137710000		ARF4
FKBP3	144830000		GTF2I	117530000		PGM3	111620000		UMPS	137580000		TXLNG
PPAN-P2RY11	144590000		SUCLG2	117470000		EDC3	111570000		IGF2BP3	136010000		STAU1
PSMB3	143320000		TRMT61A	117450000		GTF3C1	111060000		NDUFS1	135850000		CCAR2
MRPS10	143240000		EIF2S1	117410000		IKBKAP	110790000		HN1L	135570000		HINT1
UBE2L3	143000000		RBM26	117360000		AK2	110690000		EIF6	135210000		ALDH1B1
LRRK1	142950000		ACACA	116530000		SLC25A13	110620000		NCAPG	134790000		PPP1CA
MRPL39	142680000		TSN	115870000		C19orf43	110590000		RNF40	134680000		AP2B1
DCTN2	142090000		MRPS34	115520000		EBNA1BP2	109950000		NASP	134680000		PSMD3
PFKL	141990000		CCAR2	115520000		LSM2	109590000		VPS4A	134430000		LSM12
MAP2K3	141300000		CTH	115300000		RBM28	109580000		PUF60	133410000		PRKAG1
MRPS16	141200000		SERPINB12	115020000		MRPS14	109130000		PFDN4	133400000		PSMD14
TRAP1	141050000		CNOT3	114870000		MRPL37	108670000		PPP6C	132970000		CD2AP
DHX36	140880000		RAB14	114830000		EXOSC8	108330000		TOMM20	132590000		WDR12
USP24	140800000		BCAP31	113960000		DRG1	108040000		RPAP3	132130000		PSPC1
S100A8	140740000		DYNC1LI2	113730000		TARDBP	107730000		SF3A2	131400000		ERLIN2
GCAT	140710000		DCTN1	113650000		ABCD3	106960000		NARS	131080000		SMCHD1
CLASP2	139290000		ASS1	113110000		P4HB	106840000		ABI2	128480000		RAB1B
PYCR2	139020000		NARS	112560000		BRCA1	106830000		GFPT1	128380000		TECR
STMN2	139000000		PMPCB	111830000		PBDC1	106600000		SSR1	128180000		SARS
KTN1	138790000		PSMA6	110910000		COX4I1	106230000		PHF5A	128140000		TMSB10
NDUFAB1	138300000		DEFA3	110110000		MAGOHB	106190000		INO80C	127570000		PSMD12
FAU	138020000		DAP3	109800000		SRRT	106140000		KIF2A	127210000		APOBEC3C
NCBP2	136400000		USP24	108990000		PPP4C	106120000		GTF2I	126450000		GRPEL1
CS	136390000		ARL1	108820000		CBR1	106120000		SF1	125820000		RPL26L1
RBM25	136170000		TXLNG	108740000		TK1	105920000		UBA52	125200000		MYH10
CCDC124	135570000		CPNE3	108700000		NOP16	105850000		SLC16A1	124850000		REPIN1
GEMIN5	135260000		KAT8	108570000		2008-09-01	105450000		PSMD14	124660000		RCC1
LANCL2	134100000		TNIK	108490000		ERLIN2	105260000		DENR	124220000		PPP4C
PFKM	133980000		ATXN2L	108310000		SF3A2	105260000		DFFA	123830000		HN1L
HMGCL	133340000		MMTAG2	107850000		TSNAX	105090000		FTO	123530000		2008-09-01
DARS2	133330000		YY1	107710000		PRPSAP1	104960000		GNL3	123500000		CUL4B
PSMA2	133150000		NCBP2	107440000		CECR5	104610000		AP2M1	123120000		AMOT
PMPCB	132870000		PMPCA	107170000		CMC4	104510000		PSMD7	121560000		ATOX1
AAMDC	132570000		IKBKAP	107120000		GLRX3	104210000		ASRGL1	121480000		CMC4
CDC37	132520000		PARP1	106930000		CLTB	103680000		PTK2	120090000		STUB1
EIF2AK2	132210000		WDR45B	105840000		LRRC59	103100000		PHAX	119470000		TIPRL
PGM3	131530000		PRMT3	105800000		CCNT1	103080000		DNAJB1	119290000		FTO
NPEPPS	131270000		CCDC47	105140000		AP3S1	102980000		S100A8	118350000		HNRNPH3
DOCK7	130960000		SPC24	104270000		SEC24C	102960000		BRCA1	118130000		ACTN4
PRPF38B	130510000		PALLD	103930000		PHAX	102960000		UFSP2	117360000		ECI2
ACBD3	129900000		VPS35	103070000		ATOX1	102080000		SEC13	117150000		NUBP2
GSTP1	129890000		SIRT1	102960000		FTO	101550000		PSAT1	117030000		EXOSC6
CLPB	129770000		GCAT	102690000		CS	100780000		AP3D1	116740000		TRMT112
TIMM8B	129390000		GSDMA	102650000		NSUN2	99870000		TTN	116720000		EIF2S1
RRS1	129130000		DBNL	102520000		PRPF8	99486000		UBE2M	116700000		AHCYL1
UPF3B	128850000		DNAJC10	101750000		ACTN4	99463000		WDR18	116360000		PYCR1
YY1	128800000		ABI1	101700000		VARS	99351000		DHX36	116210000		LRRC59
TUBB3	127990000		IDE	101300000		SPTBN1	99022000		OAT	114930000		MEPCE
EIF1AX	127190000		ATP5J	101140000		TMSB10	98866000		RAD50	114230000		AP3M1
COPS2	126830000		DICER1	100550000		SLAIN1	97934000		WARS	113790000		SAMHD1
PPIL1	126800000		PES1	100380000		PHF5A	97856000		RNF114	113640000		GTF2I
NCAPH	126370000		CTTN	99967000		FBL	97855000		AARS	113480000		SRM
GTPBP4	126100000		GAR1	99929000		TRMT1L	97695000		GSPT1	112860000		SLIRP
GLRX3	125970000		MAPK1	99408000		RPP30	97463000		FAM98B	112740000		WARS
ATXN2L	125560000		GTPBP4	98633000		MCM2	97100000		ERLIN2	112710000		CPSF7
ATP6V1E1	125410000		C19orf43	98502000		RNF114	96609000		SLAIN1	112500000		NAA10
MRPS35	124280000		POF1B	98359000		CTTN	95982000		PES1	112250000		SNRPE
RBM17	124250000		MRPL39	97778000		PDCD4	95894000		IQGAP1	112030000		CMC1
NDUFS8	124080000		MYH10	97376000		NDUFA8	95747000		YEATS4	112000000		SRPK1
ATP5O	123610000		PSMB1	97308000		SPC24	95429000		ISYNA1	111990000		RANGAP1
PPP5C	123270000		PPIF	96622000		PSMD3	95369000		ECI2	111580000		PNPO
ARL1	122860000		HMGB3	96487000		MOV10	95342000		RAB1B	111320000		EIF6
MSN	122810000		ZNF768	96446000		SSR1	95317000		HSD17B12	110440000		MAP7D1
MAGOHB	122750000		PFAS	96351000		GCAT	95280000		SUCLA2	109960000		RPS27L
PPP1CC	122540000		CNP	96046000		HSBP1	95277000		DYNLRB1	109540000		CDC42
SF3B4	122300000		DCXR	95949000		PEBP1	95175000		NADK2	108990000		TKT
RAD17	121590000		PSMC6	95861000		HSPA4L	94903000		MRPS34	108930000		VAPB
MVB12A	121390000		NUBP2	95732000		COX7B	93684000		SEC61B	108770000		CANX
RRP15	121140000		ZNF207	95510000		NUDT11	93675000		EIF2AK2	108090000		PSMB4
SHMT1	120700000		TCERG1	95064000		KRI1	93514000		DBNL	108030000		DBNL
UBTF	120440000		GLDC	94968000		FOXK1	93228000		CCNT1	107980000		ALKBH5
COPS6	120220000		DDX47	94138000		ATP5L	92171000		DOCK7	107340000		MRPS31
MSH2	120030000		KCTD12	94098000		TBCB	92010000		TXNDC5	107270000		OGT
ACOT13	119890000		FAM98B	94053000		RAD1	91927000		MRPS18B	107210000		EIF4E2
NTMT1	119650000		GCDH	93627000		DARS2	91898000		BRK1	106740000		HNRNPA0
CTTN	119620000		SEC13	93223000		PFKFB3	91855000		VAPB	106400000		CECR5
FLOT2	119300000		MRPS31	92699000		PRPF40A	91853000		FXR1	106270000		COPS5
TXNDC5	119290000		RCC1	92440000		TNIK	91785000		CHCHD3	106050000		DDX55
MCMBP	118420000		DDOST	92208000		ATPIF1	91749000		PMPCB	105790000		PIH1D1
NDUFS3	118370000		DNPEP	92009000		MSH2	91623000		2006-09-01	105560000		MAGED2
FAH	116920000		CYC1	91897000		SMCHD1	90830000		RPRD1A	105000000		LRRC47
RBM8A	116760000		RPAP3	91895000		HMGCS1	90629000		RPS27L	104930000		ELAVL1
NOP2	116610000		ATOX1	91219000		DBNL	90595000		PRDX5	104880000		KRI1
VPS26A	116400000		SMCHD1	91055000		SLC25A22	90247000		UCHL5	104070000		DICER1
ABCD3	115710000		CHCHD3	91001000		CHCHD3	89905000		HSPBP1	103850000		CNOT3
DYNLRB1	115570000		EIF4H	90799000		PSMD14	89865000		CCS	103820000		POLR1C
MRPL53	113310000		HINT1	90475000		RTCA	89053000		OGT	103800000		FBL
WDR61	112980000		MOV10	90121000		ZNF768	89001000		MVD	103580000		DYNC1LI2
ELP2	112920000		SF1	88539000		EXOSC10	88794000		PLK1	103520000		DDOST
2006-09-01	112850000		SART3	88522000		DNAJC7	88612000		TIPRL	103270000		RSL1D1
CNOT2	112380000		NDUFS3	88097000		LSM14A	88328000		SARS	102630000		HBA1
SUGT1	112170000		S100A16	87937000		DNPEP	87240000		CAMK2G	102050000		YTHDF3
CALR	111820000		CHMP1A	87881000		ASS1	87217000		PDK1	101650000		NOLC1
SEC61A1	111720000		GSTP1	87689000		PRPF38B	86985000		NTMT1	101030000		MT-CO2
CAPN1	111220000		PSMB2	87463000		MRPS18B	86819000		MRPS5	100040000		EDF1
GIGYF2	110930000		CAT	87098000		EIF4EBP1	86199000		COPS2	99679000		PSMD13
AK2	110770000		TRMT1L	86636000		FAU	85932000		PTPN11	99489000		AP3B1
FAM98B	110180000		PITHD1	86125000		KATNA1	85926000		VAPA	99359000		IPO7
USP5	110140000		FXR2	85917000		SARS	85858000		RCN1	99296000		PRPSAP1
CCNT1	108930000		EIF2D	85434000		SCO2	85770000		CMTR1	99035000		HNRNPDL
TIMM50	108910000		YARS	85296000		NUBPL	85663000		USP24	98736000		OXSR1
CTNND1	108550000		EIF2B1	85094000		MAP7D1	85597000		PANK4	96983000		MOV10
PSMB6	108470000		PGP	83636000		NASP	85351000		COX4I1	96965000		JUP
SRP19	108350000		PSMC1	83608000		MMAB	85335000		C19orf43	96684000		RNF40
PCF11	108320000		POP7	83167000		ELAVL1	84489000		HDAC2	95999000		CNOT1
P4HB	108290000		ACAT2	83134000		OXSR1	84173000		NCBP2	95690000		ACADVL
IGF2BP2	107910000		ECI2	82657000		TXLNG	83468000		NDUFA8	95617000		PSMD7
EXOSC8	107490000		ENY2	82579000		PSAT1	83017000		CCDC124	95233000		DPM1
GTF3C4	106880000		GSPT1	82363000		HUS1	82812000		GEMIN5	95207000		DDX59
COX4I1	106690000		EIF4G2	82303000		FAF2	82697000		RRBP1	95175000		PRDX5
WDR73	106240000		BLMH	82004000		UBE2A	82460000		SRRT	94854000		SLC4A1AP
SRRM1	106050000		GPI	81738000		KAT8	82300000		MRPS16	94732000		GPI
RPP40	105810000		DDX41	80472000		FAHD2A	82272000		SNX6	94675000		RPA3
TCERG1	105550000		TFAM	79753000		DIMT1	82069000		MMTAG2	94391000		ALKBH4
CHMP1A	105240000		RPA1	79741000		MAZ	81971000		RBX1	94185000		CYC1
HEXIM1	104640000		SLC3A2	79008000		TFAM	81645000		FAM96B	94052000		KAT8
COPS8	104030000		SRSF9	78978000		ARPC2	81527000		RCC1	93354000		HSPBP1
GSPT1	103500000		NASP	78482000		CBX3	80778000		FDPS	93241000		TNPO1
AP3S1	102890000		GLRX3	78042000		GYS1	80388000		CTTN	93149000		NDUFS1
MSH6	102610000		SEC24C	77474000		PRKCSH	80349000		BCAP31	92779000		UBE2S
CMSS1	102180000		GEMIN2	77232000		DFFA	80154000		RBM39	91822000		MDH1
CCAR1	101780000		FKBP1A	77193000		TBCA	79793000		PIN4	91764000		FAM50A
EEF1D	100830000		DHX36	76616000		VPS26A	79230000		POLD2	91717000		MYLK
PSMB7	100680000		BYSL	75767000		MSH6	79038000		CASP6	91219000		NUDT5
ST13	100050000		RBM14	75569000		HSPBP1	78753000		ATXN10	90818000		MPP2
TIGAR	99701000		TMSB10	75276000		ATAD3B	78571000		SPC24	90748000		TCEB2
GEMIN2	99664000		FNTA	75137000		SUGT1	77587000		PSMD4	90649000		PRKCSH
SEC24C	99641000		FAM195B	74821000		CTBP2	77208000		PFKP	90352000		RBM14
COPE	99508000		NAMPT	74772000		STOML2	76992000		PSMA2	90206000		RPAP3
PDK1	99319000		FAF2	74595000		PPP1CA	76516000		UEVLD	90146000		BCAP31
PDK3	98831000		CBX3	74415000		POLR1C	76470000		TFRC	89820000		NASP
RPIA	98132000		LLPH	74331000		FAM96B	75676000		HBA1	89434000		SEH1L
FBXO22	97926000		RNH1	74312000		S100A10	75468000		RBM17	89197000		HK2
STOML2	97896000		AARS	74225000		KPNA2	75234000		FAF2	89008000		PYGL
PRPSAP2	97794000		PPP1CC	74132000		ADAR	75208000		SAMHD1	88996000		SLC3A2
ARF4	97308000		MYL1	73947000		LLPH	75134000		PYCR2	88989000		UEVLD
ANKHD1	96776000		PDIA3	73929000		IQGAP1	74894000		FSCN1	88925000		SNW1
GTPBP1	96645000		ELP2	73759000		NCBP1	74870000		PURA	88662000		EIF2B1
AP2M1	96170000		TOMM20	73663000		FAM50A	74319000		PFKM	88294000		NDUFA8
ZC3H15	95335000		COPG1	73632000		PSMB1	74162000		ROCK1	88154000		OAT
SRRT	95034000		FAU	73562000		CENPM	73997000		MAPK10	88125000		PSMA7
SRPRB	94668000		MVB12A	73229000		SNX1	73425000		LRRFIP1	87916000		STT3A
TXLNG	94297000		POLR1C	72252000		HMGN3	73404000		MINA	87646000		BAG2
STAU1	94022000		TBCB	72177000		COPS2	72928000		FBL	87296000		TFRC
CCAR2	93992000		APIP	72051000		RPIA	72832000		PSMD13	87102000		WASH6P
HINT1	93869000		MVD	71987000		CLASP2	72661000		TTLL12	86860000		ATPIF1
ALDH1B1	93775000		NOB1	71404000		DYNC1LI2	72338000		EIF2S1	85865000		ZRANB2
FAM96B	93768000		ATP5F1	71361000		CLN6	72300000		STARD7	85348000		NEK9
PPP1CA	93526000		CPSF7	71279000		RSL1D1	71963000		MCMBP	84954000		HSD17B12
AP2B1	93453000		CAPN1	70971000		RAB1B	71886000		PSMB2	84704000		GGCT
MRPS5	93368000		SNRNP40	70885000		DOCK7	71860000		FOXK1	84550000		ALDH16A1
PSMD3	92243000		RHOA	70640000		DDX55	71512000		HARS	84492000		SRP54
DNAJC9	92020000		IQGAP1	70475000		USP7	71254000		SERBP1	84385000		AARS
LSM12	91429000		OLA1	70286000		IKBKG	71236000		ATP1B3	84075000		FAF2
FAM195B	91111000		HARS	70189000		IPO7	70733000		RPL26L1	84046000		TMEM189-UBE2V1
PRKAG1	90974000		RPIA	69722000		WDR45B	70688000		STMN2	83740000		PALLD
MRPS14	90938000		DNAJC9	69591000		DPM1	69968000		PGD	83681000		NUDT11
PSMD14	90496000		TIMM50	69517000		SDF2L1	69860000		ARPC5L	83607000		BRIX1
CD2AP	90364000		SSRP1	69077000		CYC1	69329000		UBE2D1	83460000		ATP1B3
WDR12	90264000		RBM22	68900000		RPP14	68700000		TIMM13	82882000		TLN1
PSPC1	89596000		ASCC3	68635000		FTSJ3	68365000		GCLM	82545000		AHNAK
HBS1L	89494000		BCLAF1	68589000		PDK2	68194000		2003-09-01	82263000		DDX54
HSD17B8	89394000		RBM25	68507000		CCDC6	67972000		EHD1	81570000		OTUB1
FDPS	89312000		PDE6C	68375000		MRPL47	67714000		TUBB4A	81530000		NAA15
ERLIN2	89230000		S100A7	68136000		NSMCE2	67694000		GIGYF2	80257000		SUCLG2
SMCHD1	88953000		ASPRV1	67912000		PSPC1	67361000		TXLNG	79907000		PPP6C
RAB1B	88848000		TBL1XR1	67464000		NDUFA5	66864000		ATP2A2	79227000		CIAPIN1
ABI2	88837000		MYL12A	67275000		VAPB	66763000		TECR	78803000		BAIAP2L1
NUDT15	88776000		SUB1	67227000		VPS37B	66561000		PPP1CA	78678000		PANK4
TECR	88517000		NCAPD2	67109000		ENY2	66538000		C8orf82	78495000		PPM1F
SARS	88377000		SF3A2	67028000		USMG5	66088000		ST13	78230000		CMTR1
COPS3	87933000		NAE1	66915000		CHEK1	65575000		PSMB7	78045000		CCZ1
GYS1	87908000		AGL	66882000		MRPS2	65266000		DCTN2	77999000		ATP6V1A
MRPS18B	87891000		FBL	66481000		RECQL	65257000		MRPL11	77654000		SLC25A22
MRPL37	87717000		HNRNPH3	66450000		CPSF6	65170000		HSPA4L	77530000		PAAF1
TMSB10	87462000		KRI1	66208000		TBL2	65167000		PRKAB1	77104000		FLNB
PSMD12	87187000		NSMCE2	66196000		HSP90AB4P	64656000		RPIA	77056000		FAM192A
APOBEC3C	87134000		KNOP1	65848000		CCDC47	64375000		TXLNA	76811000		MCM2
CPSF6	87109000		RMI2	65522000		AMOT	64241000		FAM98A	76674000		S100A10
GRPEL1	87053000		ALKBH4	65319000		PGAM5	63744000		DDT	76511000
CNP	86650000		FOXK1	64633000		HINT1	63686000		EXOSC7	76494000
PPIL4	86339000		DNAJC2	64614000		ISYNA1	63664000		UQCRC1	75634000
XP32	86312000		LMNA	64584000		SCO1	63609000		SNX9	75505000
RPL26L1	86215000		USP34	64405000		MRPL43	63422000		MEPCE	74968000
TBL1XR1	85896000		PBDC1	63908000		MEMO1	63158000		AGK	74841000
SPTLC1	85680000		IDH3A	63791000		PFKL	63115000		KRI1	74752000
MYH10	85580000		KIF4A	63391000		MVB12A	63107000		EBP	74168000
REPIN1	85327000		QKI	63070000		INO80C	63014000		GINS3	74124000
WDR5	84366000		PSMB7	62645000		TWF1	62812000		HNRNPR	74026000
RCC1	84358000		CYFIP2	62441000		CAPN1	62687000		NDUFA6	73510000
PPP4C	84323000		RSL1D1	62399000		MDH1	62570000		CPSF6	73011000
HN1L	83959000		MRPS16	62368000		NDUFA6	62540000		SAE1	72843000
USP34	83727000		NSMCE4A	62030000		GPS1	62219000		TUBB3	72665000
PIN4	83516000		MTDH	61618000		DDX54	62210000		OGDH	72474000
SMNDC1	83164000		VPS29	61603000		LSM3	62191000		U2SURP	72466000
2008-09-01	82969000		DDX19A	61037000		PURA	62051000		CBX3	72444000
CUL4B	82801000		SNX1	60934000		SRPRB	62034000		DSC1	72359000
CCS	82541000		NDUFAF3	60763000		SPTLC1	61759000		SDF2L1	72312000
AMOT	82473000		HADHB	60684000		NHP2L1	61747000		CDC42	72144000
ATOX1	82447000		EIF6	60527000		ACADVL	61722000		TWF2	71405000
CMC4	82436000		PNP	59745000		GTF2I	61695000		UBE2S	71004000
STUB1	82372000		CECR5	59588000		DDX47	61557000		TIMM50	70516000
TIPRL	82251000		ACTN1	59584000		RCBTB2	61504000		LY75	70226000
KCTD7	81804000		NAA15	59525000		CD2AP	61380000		CYC1	69424000
FTO	81135000		PCYT1A	59341000		PPM1F	61372000		NUDT5	69275000
EIF4G2	80340000		CHERP	59314000		EIF2AK2	61334000		KAT8	69185000
HNRNPH3	80229000		UBE2D1	59225000		UBE2G2	61017000		SLC25A1	68926000
LARP4B	79874000		FAM98A	58954000		NAMPT	60609000		MAD2L1	68903000
ACTN4	79409000		NAV2	58788000		OLA1	60524000		USP5	68700000
SUPT16H	79321000		CMC1	58771000		TBC1D4	60211000		OTUB1	68357000
NT5DC1	79155000		STAG2	58617000		PSMC1	59952000		SNRPC	68331000
MAPRE2	79076000		TBCA	58582000		PSMD8	59892000		DYNC1LI2	68180000
TRAPPC1	78788000		PITPNA	58569000		PALLD	59420000		HADHB	68156000
ECI2	78698000		ADA	58335000		S100A8	59411000		CD99	67189000
HACL1	78516000		ABCF2	58048000		PSMA5	59316000		ACADVL	67162000
DSC1	78264000		APOBEC3C	57645000		GPN1	59227000		RANGAP1	67161000
ARFIP2	77929000		GNE	57636000		MYLK	59086000		ACOX1	66934000
PDCD5	77831000		PSMD8	57044000		FXR1	59048000		ALDH2	66901000
NUBP2	77468000		MRPS23	56727000		SRP54	58802000		ETF1	66840000
EXOSC6	77378000		RNPEP	56635000		OAT	58457000		NSMCE4A	66557000
CHUK	76640000		USP5	56058000		NAA15	58217000		MRPS35	66544000
AP1B1	76628000		AP3B1	56024000		PES1	58141000		AMOT	66488000
NOP16	76526000		MRPS17	56001000		RRS1	57559000		HNRNPH3	66305000
TRMT112	76038000		CALD1	55819000		DNAJB1	57272000		NUCKS1	66147000
MRPS23	75637000		COPS5	55818000		IGF2BP2	57193000		CS	66146000
CNN3	75613000		VAPB	55629000		RAD17	56908000		MRPS17	66037000
CDC5L	75527000		NOLC1	55357000		CCAR2	56762000		UBXN1	65915000
EIF2S1	74890000		PSMA2	55333000		ALDH16A1	56677000		SNRNP40	65833000
AHCYL1	74738000		PSME2	54953000		CHTOP	56602000		IKBKG	65747000
CIAO1	74597000		TMEM189-UBE2V1	54749000		MRPS5	56592000		PPP4C	65495000
PYCR1	74473000		HSD17B12	54634000		MRPL19	56508000		HK2	65060000
SSRP1	74282000		ABCD3	54561000		TFG	56013000		NVL	64970000
LRRC59	74227000		CDC5L	54303000		GANAB	55945000		PRMT3	64906000
MEPCE	73577000		ZSWIM4	53960000		PSMB7	55566000		SUB1	64461000
AP3M1	73324000		PSMD3	53795000		DYNLT1	55500000		CMC4	63720000
SAMHD1	73313000		UEVLD	53622000		WDR61	55316000		EIF1	63670000
BCAS2	73218000		NDUFA8	53567000		DNAJA3	55316000		ELP2	63640000
NFS1	73217000		MT-ATP6	53451000		MRPL11	55016000		FAM50A	63554000
POLD2	72895000		MSRB1	53448000		CHD4	54862000		SPC25	63314000
TRMT61A	72290000		TMLHE	53225000		TRMT6	54346000		PRKAR1A	63192000
GEMIN4	72236000		ATP6V1E1	53038000		RNF40	54081000		DDOST	63154000
GTF2I	72002000		PSMD13	52638000		FGB	53890000		KIF11	62746000
SERF2	71750000		DDT	52430000		PPM1G	53685000		ACOT7	62660000
ADO	71689000		OSGEP	52213000		GNPNAT1	53667000		CISD2	62605000
SRM	71552000		EXOSC8	52183000		YTHDF3	53637000		GCAT	62570000
SIN3A	71541000		CPA4	52122000		UBE2E1	53617000		MT-CO2	62024000
SLIRP	71523000		ALDH9A1	51882000		FUBP1	52723000		TP53BP1	61602000
FKBP1A	71499000		PDXP	51545000		CA2	52645000		DECR1	61433000
WARS	71396000		SMNDC1	51147000		NCAPG	52623000		SRP54	61300000
RAD1	71355000		NKRF	50988000		STAU1	52223000		BLMH	61240000
CPSF7	71250000		LUC7L	50584000		CDC42	52222000		PSMB4	61198000
CCDC6	70531000		WDR61	50422000		CNN3	51670000		OXSR1	61107000
KLC2	70092000		CUL5	50420000		POLD3	51641000		PPME1	60392000
RBMX	70077000		COASY	50073000		PSMA6	51577000		BANF1	60262000
DHX57	70023000		CNN3	49934000		TLN1	51540000		SPR	60172000
ANP32E	69973000		PAAF1	49829000		SRPR	51437000		RPN2	59878000
API5	69839000		STOML2	49329000		CDK9	51434000		EXOSC1	59853000
PSMC1	69320000		PLOD2	49137000		DNAJC10	51378000		CHEK1	59833000
NAA10	69185000		DDX55	49068000		PEX14	51262000			59702000
SNRPE	68588000		HNRNPDL	48859000		CALD1	51236000		DPM1	59660000
UFC1	68511000		CHD4	48834000		WDR12	50936000		SEC31A	59649000
USMG5	68270000		DARS2	48504000		CMC1	50570000		SNX1	59521000
TBL2	67921000		TRIM65	48424000		RRM2B	50569000		PCBP2	59252000
CMC1	67811000		TSNAX	48252000		NIP7	50036000		GTF3C3	59238000
SRPK1	67808000		MRPL4	47846000		GINS1	49796000		ETFA	58990000
CTBP2	67773000		SLC4A1AP	47694000		SRP19	49592000		PCNP	58918000
PIN1	67676000		SNX4	47669000		PFKM	49443000		EIF1AX	58491000
RANGAP1	67432000		ALKBH5	47651000		RAD50	49443000		CNOT2	58286000
PNPO	67187000		RQCD1	47572000		CETN3	49432000		CLPB	58249000
EIF6	66991000		RBBP4	47503000		NABP2	49352000		CNOT3	58214000
MAP7D1	66849000		NKAP	47142000		PIN1	49067000		APOBEC3C	58204000
DDX50	66848000		RNF114	47126000		WDR5	48444000		NDUFS6	57934000
RPS27L	66751000		BOP1	47084000		SRSF9	47976000		PITHD1	57816000
ADAR	66703000		TROVE2	46993000		AFG3L2	47799000		PSME2	57602000
TCEA1	66542000		SERBP1	46927000		SLC4A1AP	47760000		GTF3C5	57535000
DDX24	66354000		FTO	46874000		MRPS16	47496000		ELAVL1	57530000
SNX4	65989000		SLC25A22	46859000		DDX24	47207000		AFG3L2	57345000
AFG3L2	65680000		TTLL12	46722000		CTR9	47175000		FKBP7	57073000
CDC42	65417000		UCHL5	46667000		SRSF10	47174000		RABEPK	56877000
NDUFS6	65320000		ATAD3B	46572000		ATP5H	47067000		NSMCE2	56596000
TKT	65237000		NAT10	46565000		SUCLG1	47016000		POLR1C	55921000
POLR2E	65126000		UBE2A	46562000		EIF2B1	47004000		AHCYL1	55863000
RNH1	65015000		TRAF6	46325000		JUP	46985000		POP1	55723000
VAPB	64898000		SH3PXD2B	46128000		NVL	46828000		AP3M1	55481000
CANX	64859000		PCBP2	45931000		CUL4B	46356000		PNP	55428000
PSMB4	64805000		UBE2S	45834000		PABPN1	46256000		MAGED1	55042000
DBNL	64738000		MRE11A	45605000		ALDH2	46118000		KIAA1524	54990000
FBXO31	64225000		ANKRD28	45543000		PKD2L2	46094000		SUGT1	54980000
ASCC1	64153000		ESD	45177000		MRPS23	45950000		ATP5J	54504000
LSM6	64092000		SKIV2L2	45108000		TCEB3	45631000		DDX39A	54439000
ALKBH5	64082000		YEATS4	44899000		UTP14A	44946000		PRPF31	54088000
MRPS31	63891000		LAS1L	44397000		OGT	44673000		SAR1A	53823000
MTA2	63770000		TTN	44271000		TCERG1	44600000		NUBP2	53749000
DYNLL2	63138000		EIF3J	44248000		TNPO1	44368000		WDR5	53551000
CETN3	62592000		ANXA5	43868000		TCEA1	44360000		MSH6	53370000
USP10	62000000		MRPS12	43363000		SIRT1	44324000		SNX4	53265000
2003-09-01	61633000		HIST1H1E	43234000		FLOT1	44086000		ZNF503	53097000
OGT	61267000		IGF2BP2	43154000		STK25	44020000		TRMT61A	52910000
EIF4E2	61225000		MYD88	43116000		MPP2	43978000		PIH1D1	52476000
PSAT1	61225000		GINS4	42742000		GIGYF2	43904000		FAHD2A	51975000
POP7	61172000		CTR9	42678000		TFRC	43872000		PFKFB3	51944000
HNRNPA0	60611000		NUDT11	42551000		RANGAP1	43786000		TIGAR	51654000
CECR5	60559000		SDF2L1	42423000		LYPLAL1	43711000		YY1	51525000
COPS5	60508000		MRPL24	42263000		PPFIA1	43566000		EPS15L1	51514000
DDX55	60147000		UMPS	42070000		BOLA3	43507000		TRAPPC1	51398000
PIH1D1	60081000		FLYWCH2	42020000		DCAF16	43264000		SLC25A22	51358000
MAP1S	59658000		POLR1D	41890000		GCLM	43156000		SRSF9	51053000
BABAM1	59623000		SAR1A	41875000		GPI	42661000		C11orf58	50823000
TLE3	59434000		LANCL2	41863000		ABCE1	42484000		PSMF1	50784000
ELP3	58491000		MSH6	41644000		ALDH18A1	42451000		DICER1	50617000
MAGED2	58453000		HUS1	41594000		LARP4B	42002000		PDCD5	50282000
GAPVD1	58334000		GINS1	41569000		COPS5	41675000		NXN	50270000
TCEB3	57353000		NDUFS6	41554000		METTL2A	41619000		ATP6V1E1	50203000
LRRC47	57198000		DPM1	41530000		TRAPPC2L	41416000		MRPS31	50192000
ELAVL1	57064000		FLII	41321000		PSMG3	41245000		DDX50	50181000
KRI1	55703000		MRPL43	41245000		SUCLG2	41174000		PPIL1	50132000
DICER1	55628000		GTF3C4	41232000		2006-09-01	41009000		USP9X	49817000
LSM3	55611000		TMPO	41168000		PDIA3	40909000		BTF3	49809000
SCLY	55522000		CISD1	40805000		MT-CO2	40906000		NOLC1	49784000
LYPLAL1	55380000		GEMIN6	40582000		GEMIN5	40895000		ADO	49781000
ZBTB11	55108000		NOP16	40579000		COPS8	40878000		WDR26	49628000
PPFIA1	54865000		RPA2	40561000		AKAP8L	40822000		WASF3	49479000
CNOT3	54832000		PSMD7	40409000		ARF4	40687000		MRPL39	49037000
POLR1C	54772000		PDAP1	40377000		PRC1	40539000		MRPL49	48949000
DECR1	54772000		RPN2	40367000		OGDH	40201000		TRIP13	48913000
SSR1	54730000		TSR1	40366000		CFL2	40029000		FAHD1	48766000
FBL	54454000		OXSR1	40311000		IPO4	40008000		P4HB	48598000
TFG	54357000		CNOT2	40249000		DEFA3	39916000		PRKAR2A	48265000
OGDH	54327000		TPM4	40206000		CSNK2A1	39892000		ALKBH4	48209000
LYAR	54308000		NAA50	40175000		SMARCC1	39891000		ATP5EP2	48191000
MRPL24	54038000		CDK9	40134000		ABRACL	39853000		RTCA	48130000
NDUFA5	53999000		YARS2	39653000		DDOST	39772000		EXOSC3	48019000
DYNC1LI2	53695000		CRYAB	39632000		CIAPIN1	39584000		SNW1	47841000
MRPS30	53570000		EIF2AK2	39478000		POLR3E	39436000		CMC1	47576000
DDOST	53356000		CUL4B	39401000		SPRYD4	39042000		TCERG1	47466000
NIP7	53287000		MT-CO2	39009000		ECHDC1	38892000		HSD17B8	47314000
RSL1D1	53113000		MRPL38	38932000		PSMB2	38879000		COA7	47216000
DNAJC10	52777000		USP10	38888000		EIF3J	38733000		CHCHD2	46990000
PRKCI	52626000		SLIRP	38741000		PRTFDC1	38660000		ZNF768	46884000
AP2A1	52453000		AHNAK	38641000		DDX31	38517000		CHUK	46832000
PCBP2	52188000		RDX	38619000		CHERP	38393000		MRPL19	46794000
CASP14	52178000		ASCC1	38618000		IMPA1	38280000		NIPSNAP1	46329000
NUBPL	51864000		ANKHD1	38542000		CCAR1	38087000		DCAF7	46094000
MYCBP	51805000		CNOT1	38407000		KIAA1524	37958000		AGL	45767000
PRRC2A	51709000		CCZ1	38096000		CLPB	37846000		NUDCD1	45765000
HBA1	51692000		CXorf56	38007000		DBI	37625000		ABHD10	45338000
YTHDF3	51624000		VAT1	37914000		ODR4	37615000		AP2B1	45160000
TFAM	51444000		SHMT1	37908000		HDGF	37561000		ATP6V0C	45004000
DEFA3	51418000		PPP5C	37853000		HACD3	37461000		DSG1	44738000
NOLC1	51402000		LTV1	37850000		C7orf50	37426000		KATNA1	44717000
EXOSC3	51233000		PAF1	37409000		TRMT2A	37308000		SAP18	44660000
MT-CO2	51037000		PITPNB	37397000		KTN1	37201000		SRSF10	44590000
C8orf82	50875000		PDIA4	37294000		ALAS1	37164000		NDUFB9	44452000
EDF1	50854000		CIAPIN1	37180000		NEK9	37097000		TTC4	44334000
PSMD13	50801000		CMAS	37060000		ANXA11	37066000		MEMO1	44130000
DFFA	50725000		FAM50A	36885000		MRPS31	37005000		C9orf40	44096000
AP3B1	50437000		AP2A2	36861000		DCTN3	36969000		PSMD3	43920000
SMARCC1	50418000		PANK4	36368000		DHX57	36882000		CETN3	43846000
DCP1A	50340000		PRKAB1	36260000		DDX41	36833000		EIF4G2	43809000
PABPN1	50194000		PPME1	36239000			36746000		USP10	43655000
IPO4	50186000		RBM8A	36136000		WDR4	36392000		PRIM1	43599000
CUL3	50086000		SRP54	36050000		TPP1	36388000		LARP4B	43573000
ACADSB	50065000		PRKCSH	35898000		CFAP20	36271000		DDX54	43499000
PTCD3	49870000		POLR2H	35863000		VPS4A	36237000		CSTF2	43419000
IPO7	49779000		SERPINB1	35841000		UQCRC1	36141000		SAMM50	43384000
APOA1BP	49671000		RAD50	35802000		SLIRP	36098000		PSME1	43310000
KIF11	49557000		ZRANB2	35673000		NIPSNAP1	36041000		GPN1	43012000
PRPSAP1	49414000		ALDH16A1	35540000		MRPS35	35973000		VPS37B	42668000
PDIA4	49377000		CLPB	35186000		PFDN1	35939000		ECH1	42397000
NKAP	49228000		ALOXE3	35034000		C9orf41	35860000		GTPBP4	42301000
HNRNPDL	49192000		PSMD4	34342000		RPAP3	35725000		NPM3	42280000
KPNA4	48332000		RAE1	34324000		SPR	35722000		IDE	42210000
OXSR1	47759000		VPS37B	34166000		CCNB1	35720000		DCTN3	42027000
DPYSL5	47679000		CWF19L1	34021000		TRIM65	35583000		SMEK1	41882000
GEMIN6	47635000		SMEK1	33952000		STK4	35580000		LETM1	41605000
MOV10	47635000		REPIN1	33910000		CMTR1	35493000		TAOK2	41481000
DDT	47571000		ACBD3	33886000		ELP2	35424000		COPS5	41237000
PRTFDC1	47498000		WDR12	33880000		ZBTB11	35264000		MRPS2	41236000
RAD51	47248000		CLN6	33737000		DKC1	35231000		BOP1	41067000
FEN1	46956000		TMED9	33686000		PSMA7	35190000		SARNP	41038000
XPOT	46703000		MSH2	33397000		ACOX1	35127000		STT3B	41021000
JUP	46668000		HK2	33188000		AHNAK	35075000		STUB1	40970000
SEC23IP	46613000		DNAJB1	33026000		CCS	34952000		PITRM1	40734000
RNF40	46583000		BOLA3	32951000		TSR1	34891000		SSRP1	40660000
NPM3	46487000		TWF1	32797000		H2AFV	34822000		MCM2	40622000
CNOT1	46266000		PRPF38B	32775000		KIF1B	34553000		HACL1	40476000
ALDH9A1	46011000		PIH1D1	32623000		UBE2S	34552000		CCDC25	40356000
ACADVL	46010000		MPP6	32563000		API5	34428000		UFC1	40133000
PSMD7	45943000		ERLIN2	32548000		HNRNPR	34356000		UBE2G2	39795000
DPM1	45890000		SPRYD4	32486000		NDUFA13	34346000		RAB5C	39661000
DDX59	45518000		BPI	32397000		MTHFD1L	34311000		FLNB	39548000
PRDX5	44965000		LRRFIP1	32323000		GRPEL1	34122000		FHL3	39384000
MRPS17	44880000		DDX54	32299000		SEC16A	34089000		LAMTOR5	39367000
SMYD5	44811000		CASP6	32270000		NARS	33659000		TSEN34	39340000
HNRNPR	44763000		ACP1	32192000		PPP2R5D	33493000		GMPPA	39320000
SLC4A1AP	44742000		RNF40	32145000		SEC24B	33440000		LSM14A	39226000
TSEN34	44571000		RNF2	32125000		NDUFA4	33371000		RAF1	38708000
BARD1	44532000		RWDD2B	32038000		PRIM1	33359000		TMED9	38659000
LSM2	44525000		PRKAR2A	32024000		EXOSC3	33359000		SFXN1	38614000
GPI	44345000		NDUFB9	31951000		BRIP1	33327000		TARDBP	38533000
CASP6	44071000		TPRKB	31882000		AHCYL1	33076000		ASF1A	38270000
RPA3	43946000		SEC61B	31879000		LBR	32902000		NDUFB4	38248000
ALKBH4	43664000		TUBB3	31744000		HK2	32882000		FABP5	38197000
CYC1	43613000		PPM1F	31678000		HNRNPDL	32853000		CD2AP	38141000
KAT8	43574000		FUBP3	31616000		BOLA1	32818000		RNPEP	38135000
ARHGEF2	43522000		KCTD6	31609000		PSMA2	32795000		MAP2K1	38032000
HSPBP1	43226000		BRAP	31493000		DTYMK	32714000		ALKBH5	38020000
MAP7	43197000		AKR1B1	31463000		CALU	32713000		STOML2	37899000
TNPO1	43125000		AP2A1	31450000		TSN	32495000		RNH1	37531000
LBR	43110000		ARPC1A	31448000		EIF2S1	32464000		FLOT1	37498000
NABP2	42742000		PPP4C	31419000		AP3B1	32385000		DRC7	37257000
ACTR5	42701000		WDR18	31264000		NSF	32366000		CNOT1	37200000
FLAD1	42677000		OPA1	31222000		ASCC3	32341000		TMED2	37116000
CLUH	42675000		TIGAR	31192000		SMN1	32308000		COPS8	37087000
POLD3	42639000		CDC42	31111000		APOBEC3C	32135000		YPEL5	37078000
NCBP1	42630000		UBA6	31089000		NCAPG2	31831000		NCAPH	37013000
NDUFS1	42598000		TBL2	31023000		POLA2	31643000		GSTA5	36688000
MAEA	42424000		RCOR3	30973000		EIF6	31599000		AKR1B1	36606000
UBE2S	42340000		RBM17	30941000		MAP7	31579000		HDGFRP2	36561000
MDH1	42290000		ZNF598	30720000		DNAJC2	31490000		EDF1	36514000
RRP1	42277000		SREK1	30668000		AP3M1	31314000		SIRT1	36446000
C3orf38	42250000		TLE3	30589000		RPA3	31194000		TXNRD1	36356000
FAM50A	41928000		TRMT112	30537000		STT3A	31163000		FAM192A	36346000
PATL1	41832000		RPA3	30448000		HSD17B12	30994000		TUBB6	36291000
MYLK	41739000		BAIAP2L1	30126000		RRP12	30861000		MLLT11	36034000
BPI	41497000		AHCYL1	30042000		SEC31A	30831000		PSPC1	36025000
NUDT5	41034000		RANGAP1	29710000		FAHD1	30790000		FAM168B	36023000
CMBL	40995000		MEPCE	29506000		NAE1	30775000		GTF3C1	35896000
DYNC2LI1	40838000		RBFOX2	29389000		MAPK10	30754000		MAT2B	35797000
MPP2	40706000		STT3B	29307000		DDX59	30640000		TRAF6	35772000
IDE	40667000		EIF4E2	29244000		TIGAR	30479000		RIOK1	35641000
TCEB2	40553000		CREBBP	28959000		IDH2	30361000		SRPK1	35266000
LARP4	40538000		ATP2A2	28889000		CDKN2A	30248000		ADAR	35219000
RNPEP	40178000		IK	28872000		HACL1	30122000		RBM3	35146000
EIF3J	40089000		PRPF31	28693000		MRPL38	30063000		MAPKAPK3	35082000
PRPF31	40006000		EHD1	28490000		DNAJC9	29943000		RNPS1	35077000
C9orf41	39927000		PLRG1	27926000		UBXN1	29890000		STT3A	34880000
PRKCSH	39865000		COPS7B	27867000		ACOT7	29809000		ARF5	34836000
CDK11A	39796000		RRP15	27846000		TXNRD1	29783000		POLR2H	34769000
GSK3B	39763000		GEMIN4	27843000		BLMH	29605000		TBCB	34750000
RBM14	39725000		NUDT5	27730000		BYSL	29564000		MRPL43	34607000
NDUFS7	39711000		PGM3	27684000		PIH1D1	29423000		ATIC	34465000
PRKAR2A	39637000		POLDIP3	27580000		GTF3C3	29405000		SEC16A	34407000
BYSL	39575000		MAPK3	27475000		PPP1CC	29302000		TCF25	34133000
CPVL	39560000		CALR	27312000		KATNB1	29127000		ELP3	34027000
POLR1D	39402000		EPS15L1	27296000		MSN	29030000		POLR1D	33915000
NFU1	39306000		EML4	27110000		ACAT2	28997000		RRP15	33875000
ACOT7	39297000		GNPNAT1	26937000		UPP1	28950000		GLRX	33653000
GMPPA	39095000		RNF126	26922000		ACBD3	28908000		MTA2	33588000
KCTD6	38980000		POLA1	26843000		LUC7L	28821000		WASF2	33519000
CWF19L1	38832000		SLC25A1	26758000		FAR1	28678000		FUBP3	33399000
USP28	38826000		HIST1H1D	26608000		POLA1	28655000		ABCD3	33126000
NDUFB4	38799000		UBE2G2	26535000		PAAF1	28513000		UGDH	33116000
RPAP3	38586000		CDIPT	26457000		RQCD1	28469000		C9orf41	33046000
BCAP31	38560000		AP3D1	26108000		FGA	28393000		POLR2E	32981000
METAP2	38438000		EXOSC1	26103000		BCAP31	28335000		SLC4A1AP	32886000
NASP	38422000		CCDC6	25986000		DHX36	28216000		MSRB1	32856000
SEH1L	38177000		CDC20	25641000		MRPL39	28192000		CUL4B	32689000
DIABLO	38146000		ECH1	25411000		RANBP3	28183000		NEK9	32616000
STAG2	38131000		BANF1	25278000		ARF5	28172000		TWF1	32461000
PPP6R3	37967000		TRIP4	25000000		NADK2	28145000		REPIN1	32436000
HK2	37932000		WIBG	24966000		ADCK3	28092000		PDCD4	32387000
SMN1	37782000		CA8	24864000		PSMD13	27697000		NABP2	32378000
PYGL	37658000		RAD1	24850000		VPS37A	27676000		MPP6	32301000
	37428000		MRPS15	24739000		SAR1A	27545000		RDX	32242000
HAX1	37283000		STT3A	24614000		CNP	27518000		BOLA3	32004000
MAPK10	37139000		MRPS10	24546000		GTF3C4	27415000		IDH3A	31997000
ASCC3	37020000		OGT	24507000		ATP5EP2	27411000		LBR	31839000
MRPL49	37004000		RAVER1	24486000		SLC1A5	27383000		MAP7D1	31831000
RIOK1	36714000		SPC25	24062000		STUB1	27374000		NELFB	31818000
SLC3A2	36682000		NCBP1	24015000		HSD17B8	27341000		ATP5I	31538000
PAPSS1	36586000		MPP2	23938000		MEPCE	27316000		ACTR5	31517000
RAB14	36575000		PRDX5	23858000		KIF11	26766000		AKR7A2	31463000
UEVLD	36485000		TUBG1	23855000		PSME2	26682000		RPA3	31286000
SNW1	36484000		YTHDF3	23839000		MDN1	26480000		SRSF5	31073000
NSMCE4A	36333000		GMPPA	23824000		FKBP8	26392000		WDR73	31027000
STARD7	36202000		NDUFS1	23626000		REPIN1	26328000		DECR2	30933000
EIF2B1	36163000		ETF1	23607000		UMPS	26282000		KIF1B	30860000
MBNL1	36147000		DDX27	23444000		PSMF1	26211000		HDHD2	30798000
HACD3	36129000		C17orf75	23437000		ANP32B	26159000		NAMPT	30712000
SEC24B	36095000		PPP1CA	23363000		POLR3A	26148000		DTYMK	30387000
HMCES	36082000		SEC16A	23044000		RBMX	26061000		MPP2	30328000
FAM168B	36073000		HELLS	22975000		NUBP2	25998000		ACBD3	30036000
IKBKG	35873000		RANBP2	22917000		USP34	25961000		PPP1R2	29803000
NDUFA8	35770000		MRPS21	22882000		ARMC6	25917000		RMI2	29531000
LUC7L	35744000		PUM1	22832000		ACTN1	25876000		BRIP1	29484000
MPHOSPH6	35664000		UQCRC2	22794000		HEXIM1	25741000		CAT	29401000
LLPH	35629000		SERPINA12	22779000		ATXN2L	25735000		EIF1AD	29312000
KIF13B	35534000		UGGT1	22667000		DECR1	25557000		TBC1D4	29189000
LAS1L	35473000		TCEAL4	22653000		NUDT5	25505000		NUDT11	29164000
CFAP20	35427000		IAH1	22585000		MAEA	25138000		ARPC1A	29138000
GPS1	35157000		DDA1	22545000		NUP153	25090000		BARD1	29037000
IGBP1	35081000		ATIC	22523000		BPI	25001000		HACD2	29035000
OAT	35012000		UBE2T	22473000		GAPVD1	24989000		YTHDF3	28957000
PRC1	34981000		CLIC1	22296000		ZRANB2	24922000		MRPL22	28917000
PSMA7	34939000		SNX27	22154000		CMSS1	24759000		PPM1F	28586000
HNRNPLL	34867000		FTSJ3	22071000		PAPSS1	24707000		PRTFDC1	28527000
MRPS15	34609000		LARP7	22044000		AURKB	24634000		TBL1XR1	28346000
TSR1	34590000		CCNB1	22023000		PITPNA	24625000		NUP153	28268000
TRMT6	34375000		RBM34	21715000		SMU1	24408000		CHD4	28224000
STT3A	34319000		B2M	21703000		FAM21A	24188000		PAAF1	28169000
BAG2	33995000		USO1	21439000		CDK2	24127000		CXorf56	28094000
NOB1	33835000		MRPS9	21434000		VPS29	24036000		CIAPIN1	28009000
FLYWCH2	33832000		AASDHPPT	21346000		HNRNPH3	23889000		UBE2C	27940000
NDUFA13	33829000		AMOT	21112000		C9orf40	23813000		ANXA11	27917000
TFRC	33825000		C1orf122	21018000		CWF19L1	23777000		KIF4A	27585000
RQCD1	33775000		DNMT1	20929000		MKLN1	23715000		SUCLG2	27561000
GINS3	33463000		KIF13B	20877000		TFB2M	23688000		BOLA1	27548000
NOL9	33314000		AP3S1	20789000		PCCB	23517000		TCEB3	27513000
CPSF3	33085000		MRPS7	20740000		GNL2	23343000		CLN6	27443000
ANKRD28	33035000		ATP1B3	20538000		HIST2H2AB	23284000		RAB6B	27277000
TRAF6	32997000		API5	20444000		PRDX5	23262000		PRPSAP1	26611000
CCDC25	32945000		MRPL37	20333000		CTNND1	23252000		RPL3L	26610000
WASH6P	32907000		ATXN2	20209000		ANXA5	23246000		SCLY	26538000
ATPIF1	32826000		ZC3H15	20165000		AARS	23236000		PKN2	26254000
TRIM65	32781000		ZNF629	20139000		ADO	23068000		ZBTB11	26115000
TTC4	32725000		CYB5R3	19939000		MPHOSPH6	23015000		GPS1	26032000
SRPK2	32650000		SCAF8	19874000		KCTD15	22827000		EGLN1	25694000
UBE2A	32358000		SRPR	19592000		NDUFS8	22789000		ZRANB2	25530000
MRPS9	32344000		GTF3C2	19495000		ALKBH5	22652000		EMC2	25381000
ZRANB2	32305000		ASCC2	19183000		GTPBP1	22448000		ASS1	25181000
SUB1	32218000		SNAPIN	19097000		USP5	22428000		CYB5R3	25128000
TFB2M	32141000		HEXIM1	19008000		FAM207A	22210000		PLCG1	25068000
NEK9	32140000		SEH1L	18259000		NAA10	21698000		LRRC59	25054000
POLR2L	32090000		CMBL	18221000		DDX27	21465000		COPG1	24973000
ALDH2	32086000		RBM3	17833000		PDXK	21341000		DDX59	24918000
HSD17B12	32068000		C3orf17	17818000		WASH6P	21251000		SCO2	24719000
NOP56	32049000		RNF20	17771000		YY1	21182000		NSF	24690000
WDR92	32032000		ROCK1	17628000		GPHN	21117000		ELAC2	24524000
CDC45	31955000		CCNT1	17364000		MTPAP	20869000		CMBL	24520000
RPN2	31729000		ACYP2	17330000		CALR	20864000		DDX31	24457000
LARP7	31616000		ZNF638	17234000		CCZ1	20837000		NOP56	24220000
CHTOP	31585000		ERI3	17203000		CDC5L	20798000		CHERP	24112000
RHOA	31189000		GNL2	16666000		CPNE3	20714000		YWHAH	23961000
RCN1	31080000		TBL3	16629000		PCID2	20547000		CASP3	23749000
POLE3	31003000		NEK9	16614000		DECR2	20525000		SEC24C	23722000
GGCT	30967000		S100A14	16408000		LAP3	20362000		ICMT	23427000
NUFIP2	30909000		BZW2	16178000		MRPS28	20354000		CFAP20	23369000
CASP3	30702000		ZNF503	16130000		MAP1S	20235000		MAGED2	23312000
NVL	30462000		PYCRL	15943000		IDI1	20136000		RPF2	23244000
NELFB	30414000		KDM3B	15719000		KLC2	19864000		ATXN2L	23223000
CAT	30348000		CD99	15288000		SURF6	19849000		LMAN1	23205000
ALDH16A1	30343000		NUDT15	15284000		CASC3	19689000		ATP5H	23185000
TOP1	30265000		GCN1L1	14929000		ATXN10	19666000		DCPS	23045000
AKR1B1	30231000		METAP2	14809000		FLII	19531000		PUM1	22831000
UTP14A	30219000		BCAS2	14698000		MRPL44	19459000		DDX46	22507000
DERA	30190000		DDX59	14620000		MRPL45	19452000		TMA16	22487000
FMR1	30165000		ROCK2	14549000		TMEM263	19366000		PALLD	22369000
H2AFV	30047000		ACADVL	14477000		NAA30	19266000		PAIP1	22345000
PDCD10	29966000		ZC3H4	14196000		MTA2	19226000		BZW2	22329000
HARS	29823000		RPL3L	14188000		SERPINB1	19053000		DPYSL2	22326000
NDUFAF3	29821000		CUL7	14135000		EXOSC6	19023000		SAFB	22261000
EIF1AD	29796000		CMTR1	13728000		UPF2	18765000		TMEM33	22221000
POLR2F	29760000		THRAP3	13681000		SYAP1	18746000		QKI	22074000
MRPL44	29660000		SRRM1	13463000		ZCCHC8	18742000		ALDH6A1	22050000
GINS1	29327000		DCUN1D5	13144000		GPATCH8	18517000		MVB12A	22002000
CDC73	29283000		PATZ1	12865000		NUSAP1	18367000		MAP2K3	21857000
SRP54	29230000		NCAPG2	12733000		GTPBP4	18203000		UBAP2	21787000
CISD2	29199000		TRMT6	12669000		ATP6V1A	18011000		PROSC	21785000
AARS	29097000		CHD1	12566000		TMEM189-UBE2V1	17833000		CFL2	21752000
ARRB2	28986000		RAB11A	12535000		BRAP	17718000		TIMM23	21739000
EIF2B2	28961000		WDR92	12411000		TRIP13	17682000		KDM1A	21455000
ASF1A	28788000		FLNB	12374000		DNMT1	17500000		NHP2L1	21235000
CDK2	28782000		MED18	12147000		SIN3A	17322000		STK25	21028000
FAF2	28562000		CDC45	11847000		UBR5	17088000		TRAPPC2L	20734000
RABEPK	28529000		ACSF3	11523000		PRIM2	17078000		LANCL2	20402000
CORO1C	28462000		MAP7D1	11433000		MRPS21	17048000		ABRACL	20402000
TCF25	28138000		PIPSL	10890000		BCR	16937000		PABPN1	20384000
RAB5C	28096000		LSM14A	10594000		RCCD1	16888000		POF1B	20314000
CDK9	27995000		RUFY1	10149000		NSL1	16657000		NSMCE1	20141000
TMEM189-UBE2V1	27919000		SAMHD1	9966100		ATXN2	16564000		PRIM2	20060000
HNRNPUL2-BSCL2	27903000		ACOT9	9860700		UEVLD	16490000		RABGGTB	19763000
WDHD1	27797000		ZGPAT	9420500		FAM192A	16462000		CDK2	19608000
NADK2	27715000		WASH6P	9355200		FXR2	16212000		MOV10	19459000
PALLD	27562000		ASNSD1	7394100		AS3MT	16130000		DDX41	19394000
TRAF2	27548000		CBR4	6286200		METTL13	16002000		CCZ1	19314000
TACO1	27534000		ITGA1	6114000		GADD45GIP1	15953000		RTF1	19307000
GPKOW	27461000		AP3M1	5780900		NSMCE1	15901000		EIF2D	19209000
NUDT11	27417000		SPTBN1	5637200		RCOR3	15881000		ATP6V1A	19045000
RRM2B	27227000		MAZ	3983800		FAM49B	15802000		TCEAL4	18975000
USO1	27119000		PRRC2A	3414700		NOLC1	15674000		SMCHD1	18881000
PCID2	27092000		SBDS	3259200		COPG1	15445000		CTR9	18846000
KIF1B	27032000		GTPBP1	2924000		ANKRD28	15394000		FAM21A	18843000
SUPT7L	26927000		DRC7	2214400		EHD1	15115000		C1orf122	18795000
DTYMK	26631000		UPF2	1427600		PAIP1	15072000		SF3B6	18717000
PATZ1	26570000		KIN	1280400		PKN2	15069000		ZNF24	18615000
UPF2	26379000		TCEB3	0		DCTD	15061000		ASCC1	18596000
NEK6	26378000		DCP1A	0		SAP18	15025000		DBR1	18439000
PPME1	26338000		EIF2B4	0		CORO1C	14905000		FIP1L1	18400000
KCTD15	26255000		UBXN1	0		RANBP10	14882000		CKS1B	18119000
BRIX1	26208000		FGA	0		PAF1	14855000		RNF20	17910000
POLDIP3	26111000		MYCBP	0		PRCC	14762000		NDUFAF4	17898000
THOC2	25970000		FGFR1OP	0		RALY	14697000		ZYX	17882000
S100A7	25956000		MRPS30	0		KPRP	14670000		AHNAK	17824000
VPS37A	25925000		MKI67	0		FLOT2	14527000		DBI	17777000
ATP2A2	25808000		DMD	0		MTOR	14404000		PEX14	17711000
NIPSNAP1	25504000		DDX50	0		PPIL4	14330000		YARS2	17662000
IK	25467000		AS3MT	0		CLUH	14310000		EML4	17585000
TFCP2	25460000		UBE2C	0		AKR7A2	14299000		IPO9	17364000
TWF2	25456000		MTHFD1L	0		ANKHD1	14232000		ZC3H15	17291000
NDUFA6	25351000		NME4	0		2003-09-01	14227000		AUP1	17265000
PRKAR1A	25303000		TRAPPC3	0		KIF14	14220000		MPHOSPH6	17248000
IFT74	25250000		ADRM1	0		NOM1	14163000		DDX55	17192000
ATP1B3	25203000		FAM21A	0		ATP1B3	14082000		GSDMA	16926000
TERF2	25179000		DHX29	0		AURKA	13952000		PNN	16925000
NHP2L1	25117000		GSTA5	0		BAIAP2L1	13880000		LAP3	16827000
UBXN7	24948000		SRP19	0		CDC123	13721000		NDUFA12	16815000
RBM14	24879000		SNX9	0		ROCK1	13707000		BAIAP2L1	16756000
TLN1	24827000		TULP3	0		SNRNP40	13677000		KCTD7	16685000
EIF2B3	24788000		PKP1	0		BZW2	13676000		GTF3C4	16589000
GMPPB	24572000		MAP7	0		ACOT8	13620000		CAPNS1	16522000
TACC3	24241000		HMGN3	0		ARHGAP10	13579000		SERPINB1	16468000
SIAH1	24052000		IKBKG	0		CDK13	13508000		RAB11A	16384000
TBC1D15	24033000		OTUD6B	0		SH3PXD2B	13231000		ATXN2	16142000
DIMT1	23941000		RAB18	0		SNW1	13230000		DKFZp434G0522	16052000
NCAPG2	23664000		CHTOP	0		RIOK2	13189000		GINS2	16032000
QKI	23594000		ARFIP2	0		SRRM1	13099000		KATNB1	16002000
PTPN11	23528000		LYPLA1	0		MRPL30	12984000		SRPRB	15850000
ATG7	23475000		CDK13	0		CDC20	12982000		NEK6	15847000
UBAP2	23373000		KIAA1524	0		OTUD4	12959000		ASMTL	15782000
TGM3	23227000		RSBN1L	0		PSMD12	12862000		SLC9A3R2	15500000
NAT10	23180000		C9orf78	0		TMEM33	12787000		NLE1	15440000
TCEAL4	23176000		LSM7	0		ACTL6A	12624000		CASC3	15421000
AHNAK	23168000			0		IK	12243000		KIAA0368	15416000
TBC1D4	23008000		RTFDC1	0		AUP1	12199000		ZNF598	15127000
FRYL	22984000		SCLY	0		TRAF2	12100000		CBR4	15126000
FKBP8	22779000		EXOC7	0		TAF6L	11779000		LARP7	14756000
DDX54	22708000		CDKN2A	0		ZNF24	11215000		MED20	14730000
KIN	22704000		SNX6	0		STT3B	11181000		ENSA	14483000
PRIM2	22673000		MAP7D3	0		NOB1	11077000		WASH6P	14174000
OTUB1	22672000		PITRM1	0		RBM14	10863000		ANKRD17	13905000
NAA15	22588000		EIF4G3	0		RMND5A	10790000		ACOT13	13707000
BAP1	22530000		GPATCH11	0		CNOT1	10628000		BMS1	13576000
SUCLG2	22362000		ARHGAP5	0		MAP2K1	10546000		PEPD	13556000
NUDCD1	22345000		MORF4L2	0		EIF2B3	10503000		MRPS9	13534000
RBM22	22265000		WDR36	0		FBXW11	10312000		LTV1	13406000
PPIH	22172000		SYCE1	0		PATZ1	10302000		RMND5A	13307000
DBI	22008000		FIP1L1	0		NAF1	9432300		UBA5	13142000
CCNB1	22008000		COMMD4	0		IPO9	9094300		UBLCP1	13104000
PPP6C	21995000		PWP2	0		ALDH6A1	8992000		SON	12993000
PEPD	21541000		PUM2	0		NUP93	8854600		YTHDC1	12905000
C1orf122	21091000		DDX46	0		TPX2	8683200		TMEM263	12760000
AGK	20982000		THOC2	0		CAMSAP2	8647600		RAD17	12647000
CIAPIN1	20906000		PPA2	0		PCF11	8475900		RBM14	12519000
BAIAP2L1	20795000		PACSIN3	0		SMC5	8177300		EARS2	12497000
DDX27	20571000		CS	0		AKAP8	7933600		KCTD15	12374000
MAGED1	20548000		TRPM7	0		DICER1	7743100		NUSAP1	12045000
SECISBP2	20509000		RPRD1A	0		ZMAT2	7673200		ESYT2	12041000
MRPL45	20450000		NDUFA6	0		AP1G1	7631400		WDR12	11904000
RPRD1A	20156000		GOLGA2	0		BAP1	7617300		C7orf50	11411000
FSD1	20149000		HM13	0		CHD1	7590400		ANLN	11397000
SMARCA5	20033000		TPP1	0		YLPM1	7460000		CCAR2	11315000
ARMC6	19720000		POLR3E	0		TBC1D15	7359900		AP3B1	11238000
KIF4A	19654000		IGHV3-66	0		MLLT4	6972700		RUFY1	10648000
TPM4	19500000		SEC23IP	0		WDR33	6589700		COLGALT1	10596000
AS3MT	19204000		FAM120B	0		PANK4	6443600		FAM120B	10143000
GPATCH8	18832000		DDX39A	0		USP42	6176800		USMG5	9794600
ATAD3B	18494000		RANBP10	0		HK1	5438100		VPS26A	9713400
PANK4	18390000		SUV420H2	0		SBSN	5364000		UQCR10	9058900
SMC5	18296000		FHL1	0		NAA25	5353100		AKAP8	8848600
MRPS12	18180000		OGDH	0		RPL3L	4613400		VAMP3	8080700
IMPA1	17571000		ABHD16A	0		EIF4G3	4421900		TKFC	8048200
ARPC5L	17485000		MRPL45	0		PKP2	4395800		VPS52	7465400
RAB11A	17186000		RAD17	0		AASS	3345200		MAZ	7285200
MT-ATP6	17161000		NXN	0		DIABLO	2438700			7168700
PPM1F	17150000		PPIAL4D	0		HELLS	0		TBCC	6242600
CMTR1	17107000		DECR2	0		DCP1A	0		MELK	6193900
TAF6L	16963000		LIMS1	0		EIF2B4	0		DEGS1	2671500
CCZ1	16696000			0		PSMB3	0		MRPS21	0
DIAPH1	16670000		ENAH	0		BSG	0		HELLS	0
SDF4	16653000		PLP1	0		MYCBP	0		DCP1A	0
UBR5	16628000		FAM168B	0		FGFR1OP	0		EIF2B4	0
LIN28B	16418000		AURKA	0		MRPS30	0		POLA1	0
CNOT11	16410000		RCCD1	0		MKI67	0		FGA	0
CDC23	15848000		FBLL1	0		DMD	0		BSG	0
PLRG1	15824000		DOCK11	0		DDX50	0		MYCBP	0
PRPF4	15812000		MRPL23	0		UBE2C	0		FGFR1OP	0
ADD1	15223000		ENSA	0		NME4	0		MRPS30	0
PRCC	15070000		MED20	0		POLR2E	0		MKI67	0
REPS1	14838000		PIP5K1A	0		TRAPPC3	0		NOP2	0
PCYT1A	14718000		FMR1	0		ADRM1	0		DMD	0
NLE1	14685000		RTN1	0		MSRB1	0		AS3MT	0
NUSAP1	14601000		TSEN34	0		AP2M1	0		MTHFD1L	0
CTCF	14254000		NHP2L1	0		DHX29	0		NME4	0
CSTF2	14246000		ATXN10	0		GSTA5	0		TRAPPC3	0
MTPAP	14238000		2003-09-01	0		SNX9	0		ADRM1	0
ZMAT2	14179000		MTOR	0		TULP3	0		UBE2D3	0
ELAC2	14177000		2006-09-01	0		PKP1	0		DHX29	0
CDK13	14168000		JMJD6	0		RAVER1	0		SRP19	0
RTF1	14021000		DEK	0		GTF3C2	0		TULP3	0
RPP14	13953000		ZDHHC20	0		FKBP1A	0		PKP1	0
CDC20	13912000		RCBTB2	0		SBDS	0		RAVER1	0
GTF2F1	13719000		CWC22	0		OTUD6B	0		MAP7	0
ATP6V1A	13689000		HNRNPLL	0		RAB18	0		GTF3C2	0
MTHFD1L	13528000		RANBP3	0		ARFIP2	0		HMGN3	0
SLC25A22	13501000		PKP2	0		LYPLA1	0		SBDS	0
TFIP11	13386000		DBI	0		CDK13	0		OTUD6B	0
GCN1L1	13319000		ANKZF1	0		RSBN1L	0		RAB18	0
IPO9	13204000		MYO7B	0		C9orf78	0		CHTOP	0
USP7	12881000		POLR1A	0		LSM7	0		ARFIP2	0
ARCN1	12747000		EIF2A	0			0		LYPLA1	0
MSRB1	12698000		H2AFV	0		RTFDC1	0		CDK13	0
ARHGAP10	12693000		UBA5	0		SCLY	0		RSBN1L	0
GNL2	12576000		ARF5	0		EXOC7	0		C9orf78	0
PAIP1	12521000		UBE2E1	0		MAP7D3	0		LSM7	0
ALDH6A1	12510000		CMSS1	0		SNRPC	0			0
EML4	12406000		SSR1	0		PITRM1	0		RTFDC1	0
TMEM263	11736000		BAP1	0		MYD88	0		EXOC7	0
ESD	11136000		NFU1	0		GPATCH11	0		CDKN2A	0
PAAF1	10495000		BBX	0		ARHGAP5	0		MAP7D3	0
PPP1R12A	10325000		HIGD1A	0		SCAF8	0		MYD88	0
SART1	10168000		RAB6B	0		MORF4L2	0		EIF4G3	0
HK1	9810900		STK25	0		WDR36	0		GPATCH11	0
AP1G1	9734400		GPS1	0		ZNF503	0		ARHGAP5	0
TRAPPC3	9483800		PELP1	0		TTN	0		SCAF8	0
RMI2	9386000		FAM207A	0		SYCE1	0		MORF4L2	0
FBXW11	9345200		PPIG	0		FIP1L1	0		WDR36	0
RSBN1L	9198000		MBNL1	0		COMMD4	0		SYCE1	0
FLNB	9142500		USP42	0		PWP2	0		COMMD4	0
CYFIP2	9119700		PPIH	0		PUM2	0		PWP2	0
GNE	9117800		LRRC23	0		DDX46	0		PUM2	0
SBSN	8672900		STARD7	0		THOC2	0		THOC2	0
FAM192A	8272600		CGGBP1	0		PPA2	0		PPA2	0
RIOK2	8179300		LBR	0		PACSIN3	0		PACSIN3	0
MCRS1	7491300		LYRM4	0		RPRD1A	0		TRPM7	0
GTF2B	7388400		CTNND1	0		GOLGA2	0		GOLGA2	0
PKP2	6814200		HMCES	0		HM13	0		HM13	0
FAM49B	6699700		ANKRD55	0		IGHV3-66	0		TPP1	0
RAB34	6505300		DCTD	0		SEC23IP	0		POLR3E	0
ANXA11	6423300		CISD2	0		FAM120B	0		IGHV3-66	0
NAA25	6117400		RAPGEF6	0		SUV420H2	0		SEC23IP	0
MCM2	5279300		PAIP1	0		FHL1	0		RANBP10	0
LMNA	4648600		TWF2	0		ABHD16A	0		SUV420H2	0
S100A10	3052200		UFSP2	0		NXN	0		FHL1	0
MRPL21	1111500		PDK2	0		AP2A2	0		UBE2A	0
MRPS21	0		TAF9	0		PPIAL4D	0		ABHD16A	0
HELLS	0		GRK6	0		LIMS1	0		MRPL45	0
EIF2B4	0		SEC31A	0			0		AP2A2	0
UBXN1	0		OTUD4	0		PLP1	0		RBFOX2	0
POLA1	0		TMEM33	0		FAM168B	0		PPIAL4D	0
FGA	0		TXNRD1	0		RBM34	0		LIMS1	0
BSG	0		CLASP2	0		PIPSL	0			0
SPTBN1	0		STMN2	0		FBLL1	0		PLP1	0
FGFR1OP	0		IFT74	0		DOCK11	0		SH3PXD2B	0
MKI67	0		FBXW11	0		MRPL23	0		RBM34	0
UBE2C	0		FAM49B	0		ENSA	0		PIPSL	0
NME4	0		PINX1	0		MED20	0		AURKA	0
ADRM1	0		DYNC2LI1	0		PIP5K1A	0		RCCD1	0
FAM21A	0		CETN3	0		FMR1	0		FBLL1	0
DHX29	0		DEGS1	0		RTN1	0		DOCK11	0
GSTA5	0		PPP1R2	0		TSEN34	0		MRPL23	0
SNX9	0		UBR5	0		JMJD6	0		PIP5K1A	0
TULP3	0		PCCB	0		DEK	0		FMR1	0
PKP1	0		MAP4K4	0		ZDHHC20	0		RTN1	0
RAVER1	0		NARF	0		EML4	0		LUC7L	0
GTF3C2	0		BBS1	0		CWC22	0		SRRM1	0
HMGN3	0		SMN1	0		HNRNPLL	0		MTOR	0
SBDS	0		FAM91A1	0		MPP6	0		JMJD6	0
OTUD6B	0		MAEA	0		ANKZF1	0		DEK	0
RAB18	0		ANKRD26	0		MYO7B	0		ZDHHC20	0
LYPLA1	0		MRPL22	0		POLR1A	0		RCBTB2	0
CDK13	0		TCOF1	0		EIF2A	0		CWC22	0
C9orf78	0		ADD1	0		PCYT1A	0		HNRNPLL	0
LSM7	0		ABI2	0		UBA5	0		DDX27	0
	0		BBS5	0		CPA4	0		RANBP3	0
RNF114	0		AGK	0		ATP6V1E1	0		PKP2	0
RTFDC1	0		CNOT10	0		NFU1	0		ANKZF1	0
EXOC7	0		WDR6	0		BBX	0		MYO7B	0
CDKN2A	0		C3orf38	0		HIGD1A	0		POLR1A	0
MAP7D3	0		COPS8	0		RAB6B	0		DNPEP	0
PITRM1	0		MED22	0		AZGP1	0		EIF2A	0
MYD88	0		NCAPH	0		PELP1	0		PCYT1A	0
EIF4G3	0		CSTF2	0		AAMP	0		H2AFV	0
GPATCH11	0		HAX1	0		POLR2H	0		UBE2E1	0
ARHGAP5	0		DERA	0		PPIG	0		CPA4	0
SCAF8	0		UBTF	0		MBNL1	0		BAP1	0
MORF4L2	0		MRPL17	0		PPIH	0		NFU1	0
WDR36	0		CLP1	0		LRRC23	0		BBX	0
ZNF503	0		WRAP53	0		STARD7	0		HIGD1A	0
SYCE1	0		USH1C	0		CGGBP1	0		AZGP1	0
FIP1L1	0		FAR1	0		LYRM4	0		PELP1	0
COMMD4	0		ANP32E	0		POP7	0		AAMP	0
PWP2	0		KLC2	0		EIF4G2	0		FAM207A	0
PUM2	0		EIF1AD	0		ANKRD55	0		PPIG	0
DDX46	0		TRAPPC4	0		NDUFS6	0		MBNL1	0
PPA2	0		PPP6R3	0		SUB1	0		USP42	0
PACSIN3	0		TUB	0		TCEAL4	0		PPIH	0
TRPM7	0		PFDN4	0		CISD2	0		LRRC23	0
GOLGA2	0		PFKFB3	0		RAPGEF6	0		CGGBP1	0
HM13	0		TRMT2A	0		TWF2	0		LYRM4	0
TPP1	0		PDXK	0		TAF9	0		POP7	0
POLR3E	0		TALDO1	0		GRK6	0		CTNND1	0
IGHV3-66	0		REPS1	0		GINS4	0		HMCES	0
FAM120B	0		WNK1	0		STMN2	0		ANKRD55	0
RANBP10	0		TMED2	0		IFT74	0		DCTD	0
SUV420H2	0		DNAJB11	0		PINX1	0		RAPGEF6	0
FHL1	0		DIABLO	0		DYNC2LI1	0		PDK2	0
ABHD16A	0		PTPN6	0		MTDH	0		CCNB1	0
NXN	0		STRN4	0		DEGS1	0		TAF9	0
AP2A2	0		ARL6IP4	0		PPP1R2	0		GRK6	0
RBFOX2	0		GPHN	0		MAP4K4	0		OTUD4	0
PPIAL4D	0		KDM5A	0		NARF	0		CLASP2	0
DECR2	0		MED24	0		BBS1	0		GINS4	0
LIMS1	0		PDCD2	0		FAM91A1	0		IFT74	0
ROCK1	0		NDUFS7	0		KIF13B	0		FBXW11	0
	0		ARMC6	0		ANKRD26	0		FAM49B	0
PLP1	0		MAGOHB	0		MRPL22	0		PINX1	0
SH3PXD2B	0		GTF2H3	0		HARS	0		DYNC2LI1	0
RBM34	0		MRPL21	0		TCOF1	0		MTDH	0
PIPSL	0		ASH2L	0		PRPF31	0		UBR5	0
AURKA	0		ASB6	0		ADD1	0		PCCB	0
RCCD1	0		VPS53	0		CYFIP2	0		MAP4K4	0
FBLL1	0		CCDC59	0		ABI2	0		NARF	0
DOCK11	0		YLPM1	0		BBS5	0		BBS1	0
MRPL23	0		CORO1C	0		AGK	0		SMN1	0
ENSA	0		TBC1D15	0		CNOT10	0		FAM91A1	0
MED20	0		CASP9	0		WDR6	0		KIF13B	0
PIP5K1A	0		CAPS2	0		MRPS17	0		MAEA	0
RTN1	0		TFCP2	0		HMGB3	0		ANKRD26	0
ATXN10	0		TARBP2	0		C3orf38	0		TCOF1	0
MTOR	0		AK2	0		MED22	0		ADD1	0
JMJD6	0		SARNP	0		NDUFB9	0		CYFIP2	0
SAE1	0		NAP1L1	0		CSTF2	0		BBS5	0
DEK	0		NUBPL	0		HAX1	0		CNOT10	0
ZDHHC20	0		NAA25	0		DERA	0		WDR6	0
RCBTB2	0		RACGAP1	0		UBTF	0		TBL2	0
CWC22	0		UBA3	0		MRPL17	0		C3orf38	0
RANBP3	0		POLD2	0		CLP1	0		MED22	0
MPP6	0		EXOC5	0		DCUN1D5	0		HAX1	0
ANKZF1	0		GAPVD1	0		WRAP53	0		DERA	0
MYO7B	0		DDX31	0		USH1C	0		UBTF	0
POLR1A	0		NDUFA5	0		ANP32E	0		MRPL17	0
DNPEP	0		UBXN7	0		RAE1	0		CLP1	0
EIF2A	0		FKBP7	0		EIF1AD	0		DCUN1D5	0
UBA5	0		SEC62	0		TRAPPC4	0		WRAP53	0
ARF5	0		CPSF6	0		PPP6R3	0		USH1C	0
UBE2E1	0		SPATA7	0		TUB	0		FAR1	0
CPA4	0		NUMB	0		MAPK3	0		ANP32E	0
BBX	0		DDX24	0		PFDN4	0		KLC2	0
HIGD1A	0		CCNK	0		PUM1	0		RAE1	0
RAB6B	0		CDK2	0		CRYAB	0		RCOR3	0
EHD1	0		TRAM1	0		TALDO1	0		TRAPPC4	0
STK25	0		SOS1	0		REPS1	0		PPP6R3	0
AZGP1	0		ELAC2	0		WNK1	0		TUB	0
PELP1	0		DNAJC19	0		TMED2	0		MAPK3	0
AAMP	0		ARMC8	0		DNAJB11	0		CRYAB	0
FAM207A	0		CPSF3	0		PTPN6	0		TRMT2A	0
POLR2H	0		C12orf43	0		STRN4	0		PDXK	0
PPIG	0		GTPBP6	0		ARL6IP4	0		TALDO1	0
SLAIN1	0		AMPD2	0		KDM5A	0		REPS1	0
USP42	0		RBM33	0		MED24	0		WNK1	0
LRRC23	0		PHF8	0		PDCD2	0		DNAJB11	0
CHCHD3	0		SDF4	0		NDUFS7	0		DIABLO	0
CGGBP1	0		CCDC88A	0		GTF2H3	0		PTPN6	0
LYRM4	0		RABL6	0		TLE3	0		STRN4	0
ANKRD55	0		RAD23B	0		MRPL21	0		ARL6IP4	0
DCTD	0		ECHDC1	0		ASH2L	0		KDM5A	0
RAPGEF6	0		DOCK7	0		DDX19A	0		MED24	0
UFSP2	0		PPP2R5D	0		ERI3	0		PDCD2	0
PDK2	0		RBPJ	0		ASB6	0		NDUFS7	0
TAF9	0		ARHGAP10	0		POLDIP3	0		ARMC6	0
GRK6	0		RIOK2	0		VPS53	0		GTF2H3	0
SEC31A	0		FRYL	0		CCDC59	0		TLE3	0
TXNRD1	0		EMC2	0		METAP2	0		MRPL21	0
GINS4	0		VPS37A	0		CHMP1A	0		ASH2L	0
NSMCE2	0		ATP6V1B2	0		CNOT2	0		DDX19A	0
TBCA	0		MRPL49	0		CASP9	0		ERI3	0
PINX1	0		NDUFS8	0		CAPS2	0		ASB6	0
MTDH	0		CWF19L2	0		TFCP2	0		POLDIP3	0
DEGS1	0		LRRK1	0		TARBP2	0		VPS53	0
PCCB	0		C8orf82	0		SARNP	0		CCDC59	0
MAP4K4	0		ABCC9	0		YEATS4	0		METAP2	0
NARF	0		USP28	0		RACGAP1	0		YLPM1	0
BBS1	0		NDUFA12	0		UBA3	0		CHMP1A	0
FAM91A1	0		KIF21A	0		POLD2	0		CORO1C	0
ANKRD26	0		HAUS4	0		EXOC5	0		TBC1D15	0
MRPL22	0		FERMT2	0		UBXN7	0		CASP9	0
TCOF1	0		TTC8	0		FKBP7	0		CAPS2	0
BBS5	0		ETFA	0		SEC62	0		TFCP2	0
CNOT10	0		TMOD3	0		SPATA7	0		VPS29	0
WDR6	0		IDH2	0		NUMB	0		PPP1CC	0
BZW2	0		FAH	0		APEX1	0		TARBP2	0
TSN	0		AP3S2	0		CCNK	0		NAP1L1	0
MED22	0		ANKRD17	0		TRAM1	0		NUBPL	0
NDUFB9	0		AKAP13	0		SOS1	0		NAA25	0
MRPL17	0		RPS17	0		ELAC2	0		RACGAP1	0
CLP1	0		UACA	0		DNAJC19	0		UBA3	0
DCUN1D5	0		AKR7A2	0		ARMC8	0		IGF2BP2	0
WRAP53	0		COX4I1	0		CPSF3	0		EXOC5	0
USH1C	0		HNRNPUL2-BSCL2	0		C12orf43	0		GAPVD1	0
FAR1	0		BBS2	0		GTPBP6	0		NDUFA5	0
RAE1	0		VWA9	0		AMPD2	0		UBXN7	0
RCOR3	0		MPHOSPH6	0		RBM33	0		SEC62	0
TRAPPC4	0		RBMX	0		PHF8	0		API5	0
TUB	0		EARS2	0		SDF4	0		SPATA7	0
MAPK3	0		PLCL1	0		CCDC88A	0		NUMB	0
PFDN4	0		TRAPPC2L	0		RABL6	0		DDX24	0
PUM1	0		RHOT2	0		RAD23B	0		CCNK	0
CRYAB	0		RNPS1	0		RBPJ	0		TRAM1	0
SEC16A	0		NUP93	0		CBR4	0		SOS1	0
PFKFB3	0		SAP130	0		FRYL	0		DNAJC19	0
TRMT2A	0		ESYT2	0		RUFY1	0		ARMC8	0
PDXK	0		KIF23	0		EMC2	0		CPSF3	0
TALDO1	0		TRPM3	0		ATP6V1B2	0		C12orf43	0
WNK1	0		PDIA3	0		ASCC1	0		GTPBP6	0
CHD4	0		SAP18	0		MRPL49	0		AMPD2	0
TMED2	0		RAF1	0		CWF19L2	0		RBM33	0
DNAJB11	0		UHRF1BP1	0		LRRK1	0		PHF8	0
PTPN6	0		C2orf73	0		C8orf82	0		SDF4	0
STRN4	0		CPVL	0		ABCC9	0		CCDC88A	0
ARL6IP4	0		NOL7	0		USP28	0		RABL6	0
GPHN	0		DTYMK	0		QKI	0		RAD23B	0
KDM5A	0		NELFA	0		NDUFA12	0		ECHDC1	0
MED24	0		ZYX	0		KIF21A	0		BPI	0
PDCD2	0		METTL6	0		HAUS4	0		PPP2R5D	0
GTF2H3	0		ALAS1	0		FERMT2	0		RBPJ	0
ASH2L	0		ACOT8	0		TTC8	0		ARHGAP10	0
DDX19A	0		ACTL6A	0		ETFA	0		RIOK2	0
ERI3	0		MRPS28	0		TMOD3	0		FRYL	0
ASB6	0		DIAPH1	0		IDH3A	0		VPS37A	0
VPS53	0		NSF	0		FAH	0		ATP6V1B2	0
CCDC59	0		SPAG7	0		B2M	0		NDUFS8	0
YLPM1	0		TKFC	0		AP3S2	0		CWF19L2	0
CASP9	0		PI4KA	0		ANKRD17	0		GEMIN2	0
CAPS2	0		CHEK1	0		AKAP13	0		LRRK1	0
TARBP2	0		CCS	0		RPS17	0		ABCC9	0
SARNP	0		AGTPBP1	0		UACA	0		USP28	0
NAP1L1	0		C1D	0		RAB11A	0		KIF21A	0
RACGAP1	0		PTRH2	0		HNRNPUL2-BSCL2	0		HAUS4	0
UBA3	0		CCDC12	0		BBS2	0		FERMT2	0
EXOC5	0		AURKB	0		DRC7	0		TTC8	0
FKBP7	0		HN1	0		PCBP2	0		TMOD3	0
SEC62	0		UTP18	0		VWA9	0		IDH2	0
SPATA7	0		SCO1	0		EARS2	0		FAH	0
NUMB	0		FLOT2	0		CDIPT	0		B2M	0
CCNK	0		YTHDC1	0		RHOT2	0		AP3S2	0
GNPNAT1	0		NRN1L	0		RNPS1	0		AKAP13	0
TRAM1	0		EXOC6B	0		SAP130	0		RPS17	0
SOS1	0		CLUH	0		ESYT2	0		UACA	0
DNAJC19	0		SAFB	0		KIF23	0		HNRNPUL2-BSCL2	0
ARMC8	0		CELF4	0		TRPM3	0		BBS2	0
C12orf43	0		AP1M1	0		ESD	0		VWA9	0
GTPBP6	0		MARK4	0		RAF1	0		RBMX	0
AMPD2	0		MED16	0		UHRF1BP1	0		CDIPT	0
RBM33	0		GID4	0		C2orf73	0		RHOT2	0
PHF8	0		KATNAL2	0		CPVL	0		NUP93	0
CCDC88A	0		EIF1	0		NOL7	0		SAP130	0
RABL6	0		PIN1	0		NELFA	0		KIF23	0
RAD23B	0		CIRBP	0		ZYX	0		TRPM3	0
ECHDC1	0		PRKAR1A	0		ATP2A2	0		PDIA3	0
MRPL43	0		POP4	0		DIAPH1	0		ESD	0
PPP2R5D	0		HDHD2	0		SPAG7	0		UHRF1BP1	0
RBPJ	0		TXNL1	0		SLC25A11	0		C2orf73	0
CBR4	0		RAB5C	0		TKFC	0		CPVL	0
RUFY1	0		DUSP3	0		GEMIN4	0		NOL7	0
EMC2	0		SARS2	0		FAM195B	0		NELFA	0
ATP6V1B2	0		GTF2F1	0		FLYWCH2	0		METTL6	0
CWF19L2	0		BABAM1	0		TBL3	0		ALAS1	0
ABCC9	0		SLC1A5	0		AGTPBP1	0		ACOT8	0
ATXN2	0		HNRNPM	0		ALOXE3	0		ACTL6A	0
NDUFA12	0		RSPH6A	0		C1D	0		MRPS28	0
KIF21A	0		C19orf44	0		DDT	0		DIAPH1	0
HAUS4	0		POLD1	0		COPS7B	0		ACTN1	0
FERMT2	0		FSD1	0		PTRH2	0		SPAG7	0
TTC8	0		FKBP8	0		CCDC12	0		GEMIN4	0
SNX1	0		AGPS	0		GSDMA	0		FAM195B	0
ETFA	0		ACOT7	0		DCXR	0		PITPNA	0
TMOD3	0		DFFA	0		HN1	0		FLYWCH2	0
IDH2	0		WASL	0		UTP18	0		BRAP	0
IDH3A	0		POLRMT	0		MRPS7	0		TBL3	0
B2M	0		RTCA	0		YTHDC1	0		AGTPBP1	0
AP3S2	0		PIK3C2A	0		NRN1L	0		ALOXE3	0
ANKRD17	0		NDUFA4	0		EXOC6B	0		C1D	0
AKAP13	0		MPHOSPH10	0		C17orf75	0		COPS7B	0
RPS17	0		NOP56	0		SAFB	0		PTRH2	0
UACA	0		KPNA4	0		CELF4	0		CCDC12	0
AKR7A2	0		DYNC1I1	0		AP1M1	0		AURKB	0
MVD	0		PDCD5	0		MARK4	0		DCXR	0
BBS2	0		POLR3A	0		TUBG1	0		HN1	0
DRC7	0		TIMM23	0		MRPL4	0		UTP18	0
VWA9	0		PPP1R12A	0		MED16	0		SCO1	0
EARS2	0		CHUK	0		GID4	0		FLOT2	0
TRAPPC2L	0		CASC3	0		KATNAL2	0		MRPS7	0
CDIPT	0		SPTLC1	0		EIF1	0		NRN1L	0
CLN6	0		MID1	0		CIRBP	0		EXOC6B	0
RHOT2	0		NVL	0		PRKAR1A	0		C17orf75	0
RNPS1	0		CD3EAP	0		POP4	0		CLUH	0
NUP93	0		PRPF4	0		TXNL1	0		PSMD8	0
SAP130	0		PAPSS1	0		RAB5C	0		CELF4	0
ESYT2	0		SART1	0		ZSWIM4	0		AP1M1	0
KIF23	0		HNRNPR	0		VAT1	0		MARK4	0
TRPM3	0		PRPF3	0		DUSP3	0		TUBG1	0
PDIA3	0		XPOT	0		SARS2	0		MRPL4	0
SAP18	0		PRC1	0		GTF2F1	0		MED16	0
RAF1	0		AP1G1	0		BABAM1	0		GID4	0
UHRF1BP1	0		STRN	0		ZC3H4	0		KATNAL2	0
C2orf73	0		RRP9	0		HNRNPM	0		PIN1	0
NOL7	0		SCO2	0		RSPH6A	0		CIRBP	0
NELFA	0		AKAP8	0		EPS15L1	0		POP4	0
ZYX	0		CALU	0		C19orf44	0		TXNL1	0
ALAS1	0		SMARCA5	0		POLD1	0		ZSWIM4	0
ACOT8	0		ZFC3H1	0		FSD1	0		VAT1	0
ACTL6A	0		LCMT2	0		AGPS	0		DUSP3	0
ACTN1	0		KIF1B	0		DDX39A	0		SARS2	0
NSF	0		KDM1A	0		CLIC1	0		COPE	0
SPAG7	0		TBC1D4	0		WASL	0		GTF2F1	0
TKFC	0		LY75	0		POLRMT	0		BABAM1	0
PITPNA	0		NEMF	0		PIK3C2A	0		SLC1A5	0
VPS4A	0		EXOC3	0		PLOD2	0		ZC3H4	0
CHEK1	0		UGDH	0		MPHOSPH10	0		HNRNPM	0
BRAP	0		ICMT	0		NOP56	0		RSPH6A	0
TBL3	0		MRPS14	0		KPNA4	0		C19orf44	0
AGTPBP1	0		DKC1	0		TXNDC9	0		POLD1	0
ALOXE3	0		NBN	0		DYNC1I1	0		FSD1	0
C1D	0		ZC3H11A	0		PDCD5	0		FKBP8	0
COPS7B	0		HMMR	0		TIMM23	0		AGPS	0
PTRH2	0		PDCD6	0		PPP1R12A	0		GTPBP1	0
CCDC12	0		PEX14	0		CHUK	0		CLIC1	0
GSDMA	0		PRPF40A	0		MRPS12	0		WASL	0
AURKB	0		VPS26A	0		MID1	0		POLRMT	0
DCXR	0		KATNA1	0		CD3EAP	0		PIK3C2A	0
HN1	0		PSIP1	0		PRPF4	0		PLOD2	0
UTP18	0		ERLIN1	0		SART1	0		NDUFA4	0
SCO1	0		HSBP1	0		PRPF3	0		MPHOSPH10	0
MRPS7	0		TADA3	0		XPOT	0		KPNA4	0
YTHDC1	0		PRKRA	0		PLRG1	0		TXNDC9	0
NRN1L	0		SURF6	0		STRN	0		DYNC1I1	0
EXOC6B	0		WDHD1	0		RRP9	0		CHD1	0
C17orf75	0		RNASEH2A	0		SMARCA5	0		POLR3A	0
SAFB	0		CDC123	0		ZFC3H1	0		PPP1R12A	0
PSMD8	0		RPP40	0		LCMT2	0		ANKRD28	0
SPC24	0		FLOT1	0		KDM1A	0		NKRF	0
CELF4	0		CLPX	0		LY75	0		MRPS12	0
AP1M1	0		CIAO1	0		NEMF	0		SPTLC1	0
MARK4	0		URI1	0		EXOC3	0		MID1	0
TBCB	0		MTA2	0		PRMT3	0		PPM1G	0
TUBG1	0		USP1	0		UGDH	0		CD3EAP	0
MRPL4	0		SUPT7L	0		ICMT	0		PRPF4	0
MED16	0		PRPF6	0		USO1	0		PAPSS1	0
GID4	0		PCF11	0		KIN	0		SART1	0
KATNAL2	0		RPP14	0		NBN	0		PRPF3	0
EIF1	0		NDUFB4	0		ROCK2	0		XPOT	0
CIRBP	0		NDUFA7	0		ZC3H11A	0		PLRG1	0
POP4	0		LETM1	0		HMMR	0		PRC1	0
TXNL1	0		PGLS	0		CDC45	0		AP1G1	0
ZSWIM4	0		ATG7	0		PSIP1	0		STRN	0
VAT1	0		CD2BP2	0		ERLIN1	0		RRP9	0
DUSP3	0		SEC24B	0		TADA3	0		SMARCA5	0
BLMH	0		ZBTB11	0		BANF1	0		ZFC3H1	0
SARS2	0		ASMTL	0		PRKRA	0		LCMT2	0
SLC1A5	0		TTC4	0		NPM3	0		NEMF	0
ZC3H4	0		GOT2	0		WDHD1	0		EXOC3	0
HNRNPM	0			0		RNASEH2A	0		RAD1	0
RSPH6A	0			0		RPP40	0		USO1	0
EPS15L1	0		FGB	0		BCAS2	0		MRPS14	0
C19orf44	0		MT-ATP8	0		SMNDC1	0		DKC1	0
POLD1	0		TK1	0		CLPX	0		KIN	0
AGPS	0		SEMG1	0		CIAO1	0		HUS1	0
DDX39A	0		TUBB4A	0		URI1	0		NBN	0
CLIC1	0		ALDH2	0		USP1	0		ROCK2	0
WASL	0		S100A9	0		SUPT7L	0		ZC3H11A	0
POLRMT	0		CLTB	0		PRPF6	0		HMMR	0
PIK3C2A	0		BCR	0		NDUFB4	0		PDCD6	0
PLOD2	0		TOP1	0		NDUFA7	0		PRPF40A	0
MPHOSPH10	0		SLC25A4	0		LETM1	0		CDC45	0
TXNDC9	0		PEPD	0		SNX4	0		PSIP1	0
DYNC1I1	0		GYS1	0		KIF4A	0		ERLIN1	0
CHD1	0		ZNF24	0		SNAPIN	0		HSBP1	0
POLR3A	0		HSPA6	0		PGLS	0		TADA3	0
TIMM23	0		ZNF8	0		ATG7	0		PRKRA	0
SPTBN2	0		CAPN2	0		CD2BP2	0		SURF6	0
CASC3	0		SON	0		ASMTL	0		WDHD1	0
MID1	0		PLCG1	0		AP2A1	0		RNASEH2A	0
CD3EAP	0		HK1	0		TTC4	0		CDC123	0
PRPF3	0		ERCC3	0		CYB5R3	0		RPP40	0
STRN	0		CSNK2A2	0		PNP	0		EIF3J	0
RRP9	0		PTMS	0		GOT2	0		BCAS2	0
SCO2	0		TCEA1	0		MT-ATP6	0		SMNDC1	0
AKAP8	0		ME2	0			0		CLPX	0
CALU	0		COX7B	0			0		CIAO1	0
ZFC3H1	0		FPR2	0		MT-ATP8	0		URI1	0
LCMT2	0		ATP6V0C	0		CAT	0		USP1	0
KDM1A	0		LAP3	0		HSPB1	0		SUPT7L	0
LY75	0		IMPA1	0		RPN2	0		PRPF6	0
NEMF	0		EEF1D	0		ARG1	0		PCF11	0
EXOC3	0		ADSS	0		S100A9	0		HEXIM1	0
PRMT3	0		CPS1	0		CTSD	0		RPP14	0
UGDH	0		UQCRC1	0		TROVE2	0		NDUFA7	0
ICMT	0		S100A11	0		HIST1H1E	0		SNAPIN	0
DKC1	0		ARRB2	0		LAMP1	0		PGLS	0
NBN	0		GTF2H1	0		TOP1	0		ATG7	0
ROCK2	0		SPR	0		SLC25A4	0		PGM3	0
CPNE3	0		GLRX	0		PEPD	0		CD2BP2	0
ZC3H11A	0		CETN2	0		RNH1	0		SEC24B	0
HMMR	0		CSK	0		PDIA4	0		AP2A1	0
PDCD6	0		PRKCI	0		PRKAR2A	0		GOT2	0
PEX14	0		ACTR1B	0		CD99	0		MT-ATP6	0
PRPF40A	0		CASP3	0		FDPS	0			0
KATNA1	0		NCAPD3	0		IDE	0			0
PSIP1	0		SSR2	0		AKR1B1	0		FGB	0
ERLIN1	0		ACADSB	0		GSPT1	0		MT-ATP8	0
HSBP1	0		CBX5	0		HIST1H1D	0		TK1	0
TADA3	0		PIP4K2A	0		ZNF8	0		SEMG1	0
BANF1	0		ARCN1	0		SON	0		HSPB1	0
PRKRA	0		GCLM	0		ATP5J	0		ARG1	0
SURF6	0		LMAN1	0		PLCG1	0		S100A9	0
RNASEH2A	0		MRPL19	0		ERCC3	0		CTSD	0
CDC123	0		ARRB1	0		CSNK2A2	0		CAPN1	0
CLPX	0		PRIM1	0		PTMS	0		SRPR	0
USP1	0		PRIM2	0		VDAC1	0		ANXA5	0
PROSC	0		CSNK1E	0		ME2	0		GSTP1	0
PRPF6	0		CTCF	0		FPR2	0		CNP	0
NDUFA7	0		EIF2B2	0		ATP6V0C	0		TROVE2	0
LETM1	0		NUP153	0		SERPINB3	0		HIST1H1E	0
SNAPIN	0		GSK3B	0		NMT1	0		BCR	0
CD2BP2	0		GDI2	0		ADSS	0		LAMP1	0
ASMTL	0		ANXA11	0		S100A7	0		TOP1	0
CYB5R3	0		PGD	0		ATIC	0		SLC25A4	0
PNP	0		KIF11	0		CASP14	0		HIST1H1D	0
GOT2	0		PLK1	0		S100A11	0		ZNF8	0
ASS1	0		POLR2K	0		ARRB2	0		CAPN2	0
	0		EIF5	0		GTF2H1	0		HK1	0
	0		ADAR	0		CA8	0		ERCC3	0
FGB	0		RRP1	0		RDX	0		CSNK2A2	0
MT-ATP8	0		ATP5I	0		AGL	0		PTMS	0
SEMG1	0		WDR4	0		GLRX	0		TCEA1	0
HSPB1	0		EEFSEC	0		FEN1	0		ME2	0
ARG1	0		SUMO2	0		CETN2	0		COX7B	0
CTSD	0		WDR5	0		EIF2D	0		FPR2	0
SRPR	0		LSM3	0		PRKCI	0		DNMT1	0
ANXA5	0		LSM6	0		ACTR1B	0		VARS	0
TROVE2	0		TMSB4X	0		CASP3	0		IMPA1	0
HIST1H1E	0		YPEL5	0		NCAPD3	0		SERPINB3	0
BCR	0		POLR2L	0		SSR2	0		PPIF	0
LAMP1	0		UBA52	0		ACADSB	0		NMT1	0
SLC25A4	0		IGBP1	0		CBX5	0		ADSS	0
CD99	0		PIP4K2B	0		LGALS7	0		S100A7	0
HIST1H1D	0		SRPK2	0		PIP4K2A	0		CASP14	0
[truncated: 432 more rows]
